# Supplementary material for: Remodeling of the m6A RNA landscape in the conversion of acute lymphoblastic leukemia cells to macrophages
Source: Leukemia. 2022 Jun 9;36(8):2121–4. doi: 10.1038/s41375-022-01621-1 (PMC9343246; doi:10.1038/s41375-022-01621-1)
Supplement: Supplementary file 14 — Dataset S1 [file 41375_2022_1621_MOESM14_ESM.xlsx]

## Sheet: Dataset S1 Description
Dataset S1: Annotation of all the m6A peaks
Dataset S1A	Annotation of the 406 m6A peaks that did not change between the 0h and 168h timepoints
Dataset S1B	Annotation of the 2,880 upregulated m6A peaks between the 0h and 168h timepoints
Dataset S1C	Annotation of the 3,192 downregulated m6A peaks between the 0h and 168h timepoints

## Sheet: Dataset S1A
Dataset S1A: Annotation of the 406 m6A peaks that did not change between the 0h and 168h timepoints
Chromosome	Peak_position(GRCh38)	Adj.p.val	Annotation	Gene_Name	Gene_Type	Direction
chr4	128271295	0.05006	TTS_(ENST00000509070.1)	PGRMC2	protein_coding	No_change
chr1	85707900	0.052275	exon_(ENST00000431532.6,_exon_2_of_11)	ZNHIT6	protein_coding	No_change
chr21	8390778	0.0523915	intron_(ENST00000623860.2,_intron_2_of_6)	CH507-528H12.1	lincRNA	No_change
chr22	43496527	0.0532273	intron_(ENST00000417669.6,_intron_4_of_6)	MPPED1	protein_coding	No_change
chr2	169636747	0.0576315	TTS_(ENST00000466142.1)	PPIG	protein_coding	No_change
chr11	96384275	0.058168	TTS_(ENST00000530203.1)	CCDC82	protein_coding	No_change
chr1	23836942	0.0585653	intron_(ENST00000374487.6,_intron_1_of_9)	HMGCL	protein_coding	No_change
chr14	75595928	0.0593207	exon_(ENST00000489251.1,_exon_1_of_1)	RP11-507E23.1	processed_pseudogene	No_change
chr3	14945967	0.0613045	exon_(ENST00000426200.1,_exon_2_of_2)	AC090937.2	antisense	No_change
chr9	79572370	0.0614145	promoter-TSS_(ENST00000376524.6)	TLE4	protein_coding	No_change
chr10	28533264	0.0616589	promoter-TSS_(ENST00000448193.5)	WAC	protein_coding	No_change
chr1	18925848	0.0627593	intron_(ENST00000455833.6,_intron_1_of_8)	IFFO2	protein_coding	No_change
chr3	47636064	0.065034	exon_(ENST00000254480.9,_exon_23_of_28)	SMARCC1	protein_coding	No_change
chr1	225988007	0.0682229	exon_(ENST00000272091.7,_exon_6_of_7)	SDE2	protein_coding	No_change
chr21	8208888	0.0720815	promoter-TSS_(ENST00000614492.1)	MIR3687-1	miRNA	No_change
chr21	8386662	0.0746573	intron_(ENST00000623860.2,_intron_2_of_6)	CH507-528H12.1	lincRNA	No_change
chr15	71164853	0.0819785	TTS_(ENST00000569046.1)	RP11-673C5.1	processed_pseudogene	No_change
chr5	72195420	0.0860893	TTS_(ENST00000504492.1)	MAP1B	protein_coding	No_change
chr21	8391543	0.0877724	intron_(ENST00000623860.2,_intron_2_of_6)	CH507-528H12.1	lincRNA	No_change
chr15	72474778	0.0878092	promoter-TSS_(ENST00000567762.1)	ARIH1	lincRNA	No_change
chrM	13900	0.0887937	promoter-TSS_(ENST00000361789.2)	MT-CYB	protein_coding	No_change
chr5	1326610	0.0909291	promoter-TSS_(ENST00000507195.5)	CLPTM1L	protein_coding	No_change
chr7	588482	0.0918565	intron_(ENST00000403562.5,_intron_7_of_10)	PRKAR1B	protein_coding	No_change
chr16	30524388	0.0930506	exon_(ENST00000562803.1,_exon_2_of_2)	ZNF768	protein_coding	No_change
chr13	41385061	0.0932209	exon_(ENST00000454403.1,_exon_1_of_1)	RP11-396A22.4	processed_pseudogene	No_change
chr21	33876290	0.0972663	intron_(ENST00000420666.1,_intron_1_of_3)	ITSN1	protein_coding	No_change
chr21	8399068	0.0974904	intron_(ENST00000623860.2,_intron_2_of_6)	CH507-528H12.1	lincRNA	No_change
chr5	88823767	0.101489	promoter-TSS_(ENST00000626391.2)	MEF2C	protein_coding	No_change
chr1	6633069	0.102006	TTS_(ENST00000472925.1)	THAP3	protein_coding	No_change
chr4	2700260	0.102683	TTS_(ENST00000506120.1)	FAM193A	protein_coding	No_change
chr18	9517233	0.104083	TTS_(ENST00000585015.6)	RALBP1	snRNA	No_change
chr20	31987343	0.104653	intron_(ENST00000562532.2,_intron_1_of_2)	XKR7	protein_coding	No_change
chr1	66984724	0.104984	exon_(ENST00000357692.6,_exon_15_of_15)	MIER1	protein_coding	No_change
chr21	8387694	0.113779	promoter-TSS_(ENST00000622482.1)	MIR6724-3	miRNA	No_change
chr2	47176461	0.118361	promoter-TSS_(ENST00000409563.5)	CALM2	protein_coding	No_change
chr11	62566871	0.120184	TTS_(ENST00000617193.1)	MIR6747	miRNA	No_change
chr9	128694661	0.121876	TTS_(ENST00000477806.5)	SET	protein_coding	No_change
chr21	32586843	0.123299	intron_(ENST00000582575.1,_intron_1_of_4)	TCP10L	protein_coding	No_change
chr21	8408124	0.124031	intron_(ENST00000623860.2,_intron_5_of_6)	CH507-528H12.1	lincRNA	No_change
chr15	97971540	0.126051	exon_(ENST00000268042.6,_exon_8_of_8)	ARRDC4	protein_coding	No_change
chr17	80147052	0.126902	promoter-TSS_(ENST00000624270.1)	RP11-334C17.3	TEC	No_change
chr6	71301845	0.132666	TTS_(ENST00000450998.5)	RP11-154D6.1	processed_transcript	No_change
chr21	8219773	0.137567	intron_(ENST00000623664.1,_intron_2_of_6)	CH507-513H4.1	lincRNA	No_change
chr3	42638332	0.142404	TTS_(ENST00000468735.6)	NKTR	protein_coding	No_change
chr9	90896298	0.143053	exon_(ENST00000375751.8,_exon_13_of_13)	SYK	protein_coding	No_change
chr17	7307700	0.144033	promoter-TSS_(ENST00000573542.5)	EIF5A	protein_coding	No_change
chr21	8407545	0.14777	intron_(ENST00000623860.2,_intron_5_of_6)	CH507-528H12.1	lincRNA	No_change
chrX	315973	0.15109	intron_(ENST00000326153.9,_intron_2_of_9)	GTPBP6	protein_coding	No_change
chr19	18281290	0.151516	promoter-TSS_(ENST00000600972.1)	JUND	protein_coding	No_change
chr1	28096308	0.15324	exon_(ENST00000436160.1,_exon_1_of_1)	RP5-1053E7.1	processed_pseudogene	No_change
chr8	124487549	0.15967	promoter-TSS_(ENST00000518639.1)	RP11-158K1.3	antisense	No_change
chr3	69104625	0.159722	TTS_(ENST00000484921.1)	ARL6IP5	protein_coding	No_change
chr9	137204667	0.163579	promoter-TSS_(ENST00000541945.1)	TPRN	protein_coding	No_change
chr17	4672190	0.166421	TTS_(ENST00000573242.1)	PELP1	protein_coding	No_change
chr6	43771004	0.171814	promoter-TSS_(ENST00000523950.5)	VEGFA	protein_coding	No_change
chr4	87892486	0.172382	exon_(ENST00000505987.1,_exon_1_of_1)	HSP90AB3P	processed_pseudogene	No_change
chr7	237807	0.172399	intron_(ENST00000313766.5,_intron_3_of_9)	FAM20C	protein_coding	No_change
chr4	68349813	0.17572	promoter-TSS_(ENST00000579690.5)	YTHDC1	protein_coding	No_change
chr21	42910622	0.177131	exon_(ENST00000340344.4,_exon_3_of_3)	NDUFV3	protein_coding	No_change
chr21	8386381	0.178682	intron_(ENST00000623860.2,_intron_2_of_6)	CH507-528H12.1	lincRNA	No_change
chr7	25124088	0.181338	exon_(ENST00000413447.1,_exon_3_of_4)	CYCS	protein_coding	No_change
chr3	186355521	0.192902	intron_(ENST00000344484.8,_intron_1_of_23)	DGKG	protein_coding	No_change
chrX	2382649	0.193938	intron_(ENST00000430536.7,_intron_3_of_3)	DHRSX	protein_coding	No_change
chr22	39522435	0.201416	exon_(ENST00000396680.2,_exon_3_of_3)	ATF4	protein_coding	No_change
chr17	19190101	0.206064	TTS_(ENST00000625845.1)	SNORD3C	snoRNA	No_change
chr12	128691927	0.21519	intron_(ENST00000435159.2,_intron_5_of_8)	TMEM132C	protein_coding	No_change
chr9	86352813	0.217401	promoter-TSS_(ENST00000375947.1)	ZCCHC6	protein_coding	No_change
chr12	110721067	0.219711	TTS_(ENST00000551676.5)	PPP1CC	protein_coding	No_change
chr21	8211762	0.224393	promoter-TSS_(ENST00000612463.1)	RNA5-8SN3	lincRNA	No_change
chr13	45967789	0.226094	exon_(ENST00000242848.8,_exon_15_of_19)	ZC3H13	protein_coding	No_change
chr14	68792360	0.230167	intron_(ENST00000557086.1,_intron_1_of_1)	ZFP36L1	protein_coding	No_change
chr1	7429592	0.239283	intron_(ENST00000303635.11,_intron_5_of_22)	CAMTA1	protein_coding	No_change
chr15	64499672	0.244091	exon_(ENST00000416172.1,_exon_2_of_2)	ZNF609	protein_coding	No_change
chr11	57310291	0.250549	exon_(ENST00000358252.7,_exon_6_of_12)	TNKS1BP1	protein_coding	No_change
chr4	39308846	0.250948	exon_(ENST00000502706.1,_exon_3_of_5)	RFC1	protein_coding	No_change
chr12	68839541	0.253528	TTS_(ENST00000543323.5)	MDM2	protein_coding	No_change
chr21	8405293	0.254599	intron_(ENST00000623860.2,_intron_2_of_6)	CH507-528H12.1	lincRNA	No_change
chr12	8081328	0.257289	promoter-TSS_(ENST00000542095.6)	NECAP1	protein_coding	No_change
chr11	11942654	0.257926	promoter-TSS_(ENST00000530041.5)	USP47	protein_coding	No_change
chr17	21695130	0.258525	intron_(ENST00000567955.3,_intron_1_of_2)	KCNJ18	protein_coding	No_change
chr13	19647046	0.263761	exon_(ENST00000414242.3,_exon_1_of_3)	MPHOSPH8	protein_coding	No_change
chr13	106567593	0.271859	promoter-TSS_(ENST00000360629.3)	ARGLU1	protein_coding	No_change
chr12	95476118	0.274489	promoter-TSS_(ENST00000549136.1)	METAP2	protein_coding	No_change
chr21	8400611	0.279486	intron_(ENST00000623860.2,_intron_2_of_6)	CH507-528H12.1	lincRNA	No_change
chr14	32091551	0.280961	TTS_(ENST00000555814.1)	ARHGAP5	protein_coding	No_change
chr16	57204808	0.283934	exon_(ENST00000394420.8,_exon_2_of_15)	RSPRY1	protein_coding	No_change
chr8	17923084	0.284016	promoter-TSS_(ENST00000517545.5)	PCM1	protein_coding	No_change
chr11	33237335	0.286235	TTS_(ENST00000473603.1)	RP1-89D4.1	processed_pseudogene	No_change
chr7	92097082	0.286568	promoter-TSS_(ENST00000487692.1)	AKAP9	protein_coding	No_change
chr9	37178475	0.287514	intron_(ENST00000488607.5,_intron_2_of_8)	ZCCHC7	protein_coding	No_change
chr20	61375539	0.293464	intron_(ENST00000614565.4,_intron_2_of_15)	CDH4	protein_coding	No_change
chr17	30185187	0.29752	TTS_(ENST00000580103.6)	NSRP1	protein_coding	No_change
chr21	8216033	0.298483	intron_(ENST00000623664.1,_intron_2_of_6)	CH507-513H4.1	lincRNA	No_change
chr8	38263454	0.304943	TTS_(ENST00000531823.5)	PLPP5	protein_coding	No_change
chr1	120069538	0.307556	promoter-TSS_(ENST00000256646.6)	NOTCH2	protein_coding	No_change
chr21	6487154	0.307883	TTS_(ENST00000637031.1)	U2AF1L5	protein_coding	No_change
chr5	77775683	0.315239	intron_(ENST00000522370.1,_intron_1_of_3)	TBCA	protein_coding	No_change
chr13	114291734	0.31576	TTS_(ENST00000484246.5)	UPF3A	protein_coding	No_change
chr12	131711217	0.32742	promoter-TSS_(ENST00000541286.5)	SFSWAP	protein_coding	No_change
chr5	172770942	0.346048	exon_(ENST00000239223.3,_exon_1_of_4)	DUSP1	protein_coding	No_change
chr2	174348619	0.34705	TTS_(ENST00000464393.1)	CIR1	protein_coding	No_change
chr9	103204485	0.352907	intron_(ENST00000411575.5,_intron_7_of_9)	RP11-341A22.2	lincRNA	No_change
chr6	31829708	0.354131	exon_(ENST00000375650.4,_exon_1_of_1)	HSPA1B	protein_coding	No_change
chr11	46382098	0.35938	exon_(ENST00000617138.4,_exon_2_of_4)	MDK	protein_coding	No_change
chr21	45073038	0.366031	promoter-TSS_(ENST00000462214.5)	ADARB1	protein_coding	No_change
chr21	8404918	0.367525	intron_(ENST00000623860.2,_intron_2_of_6)	CH507-528H12.1	lincRNA	No_change
chr6	118566103	0.367809	TTS_(ENST00000476150.5)	CEP85L	protein_coding	No_change
chr2	55334376	0.370465	promoter-TSS_(ENST00000426576.6)	CCDC88A	protein_coding	No_change
chr8	66664840	0.371025	exon_(ENST00000310421.4,_exon_1_of_3)	VCPIP1	protein_coding	No_change
chr1	2155450	0.371825	intron_(ENST00000479263.5,_intron_4_of_12)	PRKCZ	protein_coding	No_change
chr13	106559499	0.384982	exon_(ENST00000400198.7,_exon_2_of_4)	ARGLU1	protein_coding	No_change
chr10	101799202	0.394268	exon_(ENST00000370094.7,_exon_9_of_10)	MGEA5	protein_coding	No_change
chr3	160565360	0.39489	promoter-TSS_(ENST00000468527.1)	KRT8P12	transcribed_processed_pseudogene	No_change
chr10	110964461	0.398118	promoter-TSS_(ENST00000451838.1)	SHOC2	protein_coding	No_change
chr11	128694201	0.398595	exon_(ENST00000534087.3,_exon_1_of_10)	FLI1	protein_coding	No_change
chr5	137753887	0.406177	exon_(ENST00000314940.6,_exon_1_of_1)	HNRNPA0	protein_coding	No_change
chr3	169982856	0.407802	promoter-TSS_(ENST00000469890.1)	SEC62	protein_coding	No_change
chr16	89282953	0.413233	TTS_(ENST00000642443.1)	ANKRD11	protein_coding	No_change
chr19	12943869	0.420648	promoter-TSS_(ENST00000586967.1)	CALR	protein_coding	No_change
chr21	35033071	0.42729	intron_(ENST00000475045.6,_intron_11_of_12)	RUNX1	protein_coding	No_change
chr12	66123893	0.428205	TTS_(ENST00000539652.1)	RP11-745O10.4	protein_coding	No_change
chr8	37697602	0.445263	exon_(ENST00000331569.5,_exon_2_of_2)	ZNF703	protein_coding	No_change
chr8	94529139	0.455258	TTS_(ENST00000519001.1)	KIAA1429	protein_coding	No_change
chr11	35663558	0.460694	exon_(ENST00000299413.6,_exon_1_of_5)	TRIM44	protein_coding	No_change
chr8	38347767	0.464339	TTS_(ENST00000534539.1)	NSD3	protein_coding	No_change
chr21	8227632	0.464723	TTS_(ENST00000623664.1)	CH507-513H4.1	lincRNA	No_change
chrM	14146	0.469591	promoter-TSS_(ENST00000361789.2)	MT-CYB	protein_coding	No_change
chr7	19698461	0.470224	TTS_(ENST00000462263.1)	TWISTNB	protein_coding	No_change
chr21	8389691	0.472368	TTS_(ENST00000612139.1)	RF01518	misc_RNA	No_change
chr3	179259579	0.475944	promoter-TSS_(ENST00000485523.5)	KCNMB3	protein_coding	No_change
chr6	31816932	0.479728	exon_(ENST00000375651.6,_exon_1_of_1)	HSPA1A	protein_coding	No_change
chr8	127740934	0.49404	TTS_(ENST00000259523.10)	MYC	protein_coding	No_change
chr18	49814335	0.499329	promoter-TSS_(ENST00000587994.5)	ACAA2	antisense	No_change
chr6	31829599	0.500412	exon_(ENST00000375650.4,_exon_1_of_1)	HSPA1B	protein_coding	No_change
chr1	15928671	0.510494	exon_(ENST00000375759.7,_exon_11_of_15)	SPEN	protein_coding	No_change
chr9	113408883	0.52878	TTS_(ENST00000475080.1)	POLE3	protein_coding	No_change
chr10	128101450	0.531112	TTS_(ENST00000464771.1)	MKI67	protein_coding	No_change
chr7	5529633	0.534292	exon_(ENST00000443528.5,_exon_2_of_3)	ACTB	protein_coding	No_change
chr19	18280722	0.539298	exon_(ENST00000252818.4,_exon_1_of_1)	JUND	protein_coding	No_change
chr5	882976	0.54608	TTS_(ENST00000489093.1)	BRD9	protein_coding	No_change
chr9	137241380	0.547769	promoter-TSS_(ENST00000604929.1)	TUBB4B	protein_coding	No_change
chr11	85664028	0.550505	promoter-TSS_(ENST00000528889.1)	CREBZF	protein_coding	No_change
chr14	92719242	0.565417	intron_(ENST00000554397.5,_intron_3_of_3)	LGMN	protein_coding	No_change
chr1	789272	0.566198	intron_(ENST00000589531.5,_intron_1_of_3)	RP11-206L10.9	lincRNA	No_change
chr17	48050847	0.566903	exon_(ENST00000582574.1,_exon_2_of_2)	NFE2L1	protein_coding	No_change
chr9	66178767	0.570056	intron_(ENST00000621949.1,_intron_1_of_2)	RP11-327I22.5	lincRNA	No_change
chr1	151053158	0.571018	exon_(ENST00000357235.5,_exon_5_of_5)	CDC42SE1	protein_coding	No_change
chr9	98012444	0.584725	exon_(ENST00000339399.4,_exon_6_of_7)	ANP32B	protein_coding	No_change
chr9	86053028	0.590115	intron_(ENST00000486130.5,_intron_3_of_3)	GOLM1	protein_coding	No_change
chrX	41334253	0.597763	promoter-TSS_(ENST00000642624.1)	DDX3X	protein_coding	No_change
chr6	4891839	0.598598	exon_(ENST00000449732.6,_exon_2_of_7)	CDYL	protein_coding	No_change
chr6	170398991	0.602551	intron_(ENST00000630384.2,_intron_9_of_10)	FAM120B	protein_coding	No_change
chr17	76563372	0.610709	TTS_(ENST00000586942.5)	SNHG16	processed_transcript	No_change
chr3	128070599	0.610918	TTS_(ENST00000464451.5)	SEC61A1	protein_coding	No_change
chr10	14520986	0.626168	TTS_(ENST00000494865.5)	FAM107B	protein_coding	No_change
chr21	33549649	0.62909	exon_(ENST00000381679.8,_exon_3_of_5)	SON	protein_coding	No_change
chr21	8402806	0.629211	intron_(ENST00000623860.2,_intron_2_of_6)	CH507-528H12.1	lincRNA	No_change
chr16	89283374	0.636116	TTS_(ENST00000645212.1)	ANKRD11	protein_coding	No_change
chr21	8385083	0.638875	intron_(ENST00000623860.2,_intron_2_of_6)	CH507-528H12.1	lincRNA	No_change
chr2	169637125	0.639347	TTS_(ENST00000466142.1)	PPIG	protein_coding	No_change
chr4	56930315	0.653206	TTS_(ENST00000514063.1)	REST	protein_coding	No_change
chr4	118513782	0.653785	exon_(ENST00000502249.6,_exon_10_of_17)	CEP170P1	transcribed_unprocessed_pseudogene	No_change
chr13	45336976	0.686975	promoter-TSS_(ENST00000517242.1)	RF00322	snoRNA	No_change
chr14	55766766	0.709011	TTS_(ENST00000487479.1)	RPL13AP3	transcribed_processed_pseudogene	No_change
chr17	63818311	0.71301	TTS_(ENST00000359353.9)	DDX42	protein_coding	No_change
chr1	204406213	0.713465	exon_(ENST00000367188.4,_exon_2_of_2)	PPP1R15B	protein_coding	No_change
chr15	32615974	0.714749	promoter-TSS_(ENST00000576873.2)	RP11-1000B6.8	antisense	No_change
chr7	44847989	0.734634	promoter-TSS_(ENST00000350771.7)	H2AFV	protein_coding	No_change
chr1	31938243	0.741195	promoter-TSS_(ENST00000532289.1)	PTP4A2	protein_coding	No_change
chr13	45985584	0.741484	exon_(ENST00000242848.8,_exon_10_of_19)	ZC3H13	protein_coding	No_change
chr5	66177596	0.753599	exon_(ENST00000334121.10,_exon_11_of_12)	SREK1	protein_coding	No_change
chr7	73476964	0.755949	exon_(ENST00000339594.8,_exon_7_of_20)	BAZ1B	protein_coding	No_change
chr11	47356649	0.760497	intron_(ENST00000533030.1,_intron_1_of_1)	SPI1	protein_coding	No_change
chr2	138288708	0.762448	promoter-TSS_(ENST00000431545.1)	AC097523.2	processed_pseudogene	No_change
chr21	6454049	0.763716	exon_(ENST00000624691.3,_exon_8_of_14)	CBSL	protein_coding	No_change
chr11	65422922	0.772305	promoter-TSS_(ENST00000620348.1)	RF01955	misc_RNA	No_change
chr5	66170746	0.774044	TTS_(ENST00000520580.5)	SREK1	protein_coding	No_change
chr9	136840815	0.777393	TTS_(ENST00000435930.1)	RABL6	protein_coding	No_change
chrY	18992236	0.778122	TTS_(ENST00000382840.3)	CD24L4	processed_pseudogene	No_change
chr6	136276179	0.78787	exon_(ENST00000527536.5,_exon_5_of_12)	BCLAF1	protein_coding	No_change
chr2	177219514	0.793491	exon_(ENST00000432457.2,_exon_6_of_6)	HNRNPA3	protein_coding	No_change
chr20	34112128	0.798633	exon_(ENST00000374980.2,_exon_1_of_9)	EIF2S2	protein_coding	No_change
chr12	123620014	0.809047	TTS_(ENST00000424014.6)	EIF2B1	protein_coding	No_change
chr20	61375685	0.811119	intron_(ENST00000614565.4,_intron_2_of_15)	CDH4	protein_coding	No_change
chr19	36235720	0.81309	exon_(ENST00000587285.1,_exon_2_of_2)	ZNF146	protein_coding	No_change
chr1	148679648	0.816197	promoter-TSS_(ENST00000606877.2)	NBPF14	protein_coding	No_change
chrX	73841999	0.819018	promoter-TSS_(ENST00000602863.1)	XIST	lincRNA	No_change
chr21	8401097	0.819701	intron_(ENST00000623860.2,_intron_2_of_6)	CH507-528H12.1	lincRNA	No_change
chr4	81504201	0.823709	intron_(ENST00000638048.1,_intron_4_of_16)	RASGEF1B	protein_coding	No_change
chr9	98015395	0.823882	exon_(ENST00000339399.4,_exon_7_of_7)	ANP32B	protein_coding	No_change
chr1	112647243	0.825347	exon_(ENST00000476936.5,_exon_2_of_8)	CAPZA1	protein_coding	No_change
chr12	14771028	0.829578	promoter-TSS_(ENST00000537853.1)	HIST4H4	protein_coding	No_change
chr2	130182367	0.83634	promoter-TSS_(ENST00000454468.5)	SMPD4	protein_coding	No_change
chr7	105014317	0.837833	promoter-TSS_(ENST00000476671.5)	KMT2E	protein_coding	No_change
chr17	81707283	0.842797	exon_(ENST00000333676.7,_exon_5_of_5)	MRPL12	protein_coding	No_change
chr18	46397482	0.850738	intron_(ENST00000543885.2,_intron_1_of_5)	RNF165	protein_coding	No_change
chr5	36985175	0.868594	exon_(ENST00000448238.2,_exon_10_of_46)	NIPBL	protein_coding	No_change
chr3	68635777	0.869076	promoter-TSS_(ENST00000478110.1)	RP11-436J20.2	processed_pseudogene	No_change
chrX	153841280	0.873613	promoter-TSS_(ENST00000402289.3)	U52111.12	processed_pseudogene	No_change
chr6	170399776	0.886466	intron_(ENST00000630384.2,_intron_9_of_10)	FAM120B	protein_coding	No_change
chrX	73850595	0.903294	promoter-TSS_(ENST00000635841.1)	XIST	lincRNA	No_change
chr2	5693106	0.913768	exon_(ENST00000322002.4,_exon_1_of_1)	SOX11	protein_coding	No_change
chr22	50029161	0.92041	intron_(ENST00000266182.10,_intron_12_of_13)	TTLL8	protein_coding	No_change
chr6	109481425	0.920427	exon_(ENST00000230122.3,_exon_2_of_7)	ZBTB24	protein_coding	No_change
chr21	8219553	0.920777	intron_(ENST00000623664.1,_intron_2_of_6)	CH507-513H4.1	lincRNA	No_change
chr14	94079621	0.925013	exon_(ENST00000555324.1,_exon_2_of_2)	DDX24	protein_coding	No_change
chr10	118039157	0.930533	promoter-TSS_(ENST00000614094.4)	RP11-354M20.3	antisense	No_change
chr21	44404984	0.933118	intron_(ENST00000397932.6,_intron_16_of_32)	TRPM2	protein_coding	No_change
chr5	180851227	0.936156	exon_(ENST00000504225.1,_exon_2_of_2)	ZFP62	protein_coding	No_change
chr21	8405456	0.936929	intron_(ENST00000623860.2,_intron_2_of_6)	CH507-528H12.1	lincRNA	No_change
chr2	47162635	0.937294	exon_(ENST00000409563.5,_exon_4_of_7)	CALM2	protein_coding	No_change
chr10	102657205	0.948246	TTS_(ENST00000644979.1)	TRIM8	protein_coding	No_change
chr6	31829865	0.950514	exon_(ENST00000375650.4,_exon_1_of_1)	HSPA1B	protein_coding	No_change
chr13	54440781	0.953996	TTS_(ENST00000484130.1)	RP11-365K22.1	processed_pseudogene	No_change
chr11	61967534	0.957009	promoter-TSS_(ENST00000534180.1)	FTH1	protein_coding	No_change
chr8	23068940	0.957508	promoter-TSS_(ENST00000523504.5)	TNFRSF10B	protein_coding	No_change
chrM	13349	0.966024	TTS_(ENST00000361681.2)	MT-ND6	protein_coding	No_change
chr5	135399114	0.968796	promoter-TSS_(ENST00000602502.1)	CTC-203F4.2	protein_coding	No_change
chr15	71164939	0.970297	exon_(ENST00000569046.1,_exon_1_of_1)	RP11-673C5.1	processed_pseudogene	No_change
chr10	86500719	0.978961	exon_(ENST00000263070.11,_exon_4_of_19)	WAPL	protein_coding	No_change
chr19	46787800	0.980289	promoter-TSS_(ENST00000612522.1)	CTB-147N14.6	antisense	No_change
chr8	66666984	0.987716	promoter-TSS_(ENST00000521889.5)	C8orf44	protein_coding	No_change
chr5	100856154	0.987937	exon_(ENST00000231461.9,_exon_4_of_5)	ST8SIA4	protein_coding	No_change
chr21	44404804	0.999306	intron_(ENST00000397932.6,_intron_16_of_32)	TRPM2	protein_coding	No_change
chr21	8218079	1	intron_(ENST00000623664.1,_intron_2_of_6)	CH507-513H4.1	lincRNA	No_change
chr21	8380783	1	exon_(ENST00000623860.2,_exon_1_of_7)	CH507-528H12.1	lincRNA	No_change
chr6	166956444	1	promoter-TSS_(ENST00000507747.1)	RP11-514O12.4	protein_coding	No_change
chr7	105102013	1	TTS_(ENST00000607968.1)	CTB-152G17.6	antisense	No_change
chr13	106544053	1	exon_(ENST00000400198.7,_exon_4_of_4)	ARGLU1	protein_coding	No_change
chr16	87869390	1	promoter-TSS_(ENST00000261622.4)	SLC7A5	protein_coding	No_change
chr19	1206653	1	promoter-TSS_(ENST00000586358.5)	STK11	protein_coding	No_change
chr15	50481815	1	TTS_(ENST00000625664.2)	USP8	protein_coding	No_change
chr6	151349160	1	TTS_(ENST00000490177.1)	AKAP12	protein_coding	No_change
chr21	8221919	1	intron_(ENST00000623664.1,_intron_2_of_6)	CH507-513H4.1	lincRNA	No_change
chr21	8384553	1	intron_(ENST00000623860.2,_intron_2_of_6)	CH507-528H12.1	lincRNA	No_change
chr10	128099214	1	exon_(ENST00000368654.7,_exon_15_of_15)	MKI67	protein_coding	No_change
chr19	39335481	1	promoter-TSS_(ENST00000596583.5)	GMFG	protein_coding	No_change
chr1	36289310	1	promoter-TSS_(ENST00000466743.1)	THRAP3	protein_coding	No_change
chr1	52687647	1	TTS_(ENST00000486918.1)	COA7	protein_coding	No_change
chr5	32588544	1	promoter-TSS_(ENST00000504016.1)	SUB1	protein_coding	No_change
chr6	151352275	1	exon_(ENST00000354675.10,_exon_2_of_3)	AKAP12	protein_coding	No_change
chr4	143214830	1	exon_(ENST00000307017.8,_exon_9_of_10)	USP38	protein_coding	No_change
chr1	161048797	1	TTS_(ENST00000490279.5)	ARHGAP30	protein_coding	No_change
chr21	8400835	1	intron_(ENST00000623860.2,_intron_2_of_6)	CH507-528H12.1	lincRNA	No_change
chr1	108699801	1	TTS_(ENST00000485810.1)	PRPF38B	protein_coding	No_change
chrX	41216177	1	exon_(ENST00000324545.8,_exon_35_of_45)	USP9X	protein_coding	No_change
chr1	203853700	1	exon_(ENST00000638800.1,_exon_20_of_20)	ZC3H11A	protein_coding	No_change
chr21	8410627	1	TTS_(ENST00000623860.2)	CH507-528H12.1	lincRNA	No_change
chr16	89282109	1	exon_(ENST00000642600.1,_exon_9_of_13)	ANKRD11	protein_coding	No_change
chr10	119038322	1	exon_(ENST00000369144.7,_exon_20_of_22)	EIF3A	protein_coding	No_change
chr18	63199449	1	intron_(ENST00000333681.4,_intron_2_of_2)	BCL2	protein_coding	No_change
chr21	33355504	1	exon_(ENST00000270139.7,_exon_11_of_11)	IFNAR1	protein_coding	No_change
chr7	6059069	1	promoter-TSS_(ENST00000463213.5)	EIF2AK1	protein_coding	No_change
chr11	47356948	1	intron_(ENST00000533030.1,_intron_1_of_1)	SPI1	protein_coding	No_change
chr6	151348768	1	exon_(ENST00000354675.10,_exon_2_of_3)	AKAP12	protein_coding	No_change
chr9	114369702	1	intron_(ENST00000374088.7,_intron_4_of_21)	AKNA	protein_coding	No_change
chr5	141319151	1	TTS_(ENST00000624761.1)	TAF7	protein_coding	No_change
chr15	30626604	1	promoter-TSS_(ENST00000501830.2)	RP11-932O9.7	protein_coding	No_change
chr11	859491	1	intron_(ENST00000506172.2,_intron_1_of_1)	RP11-1391J7.1	protein_coding	No_change
chr11	119094601	1	exon_(ENST00000530167.1,_exon_1_of_1)	H2AFX	protein_coding	No_change
chr15	43522785	1	exon_(ENST00000382031.5,_exon_5_of_7)	MAP1A	protein_coding	No_change
chr21	8384700	1	intron_(ENST00000623860.2,_intron_2_of_6)	CH507-528H12.1	lincRNA	No_change
chr15	48878894	1	promoter-TSS_(ENST00000537958.5)	SHC4	protein_coding	No_change
chr8	69129895	1	exon_(ENST00000520239.1,_exon_1_of_1)	GS1-44D20.1	processed_pseudogene	No_change
chr12	292935	1	promoter-TSS_(ENST00000540838.1)	KDM5A	protein_coding	No_change
chr1	146228927	1	promoter-TSS_(ENST00000612520.1)	RP11-458D21.5	protein_coding	No_change
chr2	1012608	1	intron_(ENST00000407292.1,_intron_1_of_10)	SNTG2	protein_coding	No_change
chr5	38950330	1	exon_(ENST00000511516.5,_exon_31_of_38)	RICTOR	protein_coding	No_change
chr3	169992934	1	TTS_(ENST00000470355.1)	SEC62	protein_coding	No_change
chr14	34800274	1	exon_(ENST00000360310.5,_exon_9_of_27)	BAZ1A	protein_coding	No_change
chr1	39388491	1	exon_(ENST00000289893.8,_exon_22_of_64)	MACF1	protein_coding	No_change
chr14	19658951	1	intron_(ENST00000548217.5,_intron_5_of_6)	RP11-597A11.11	processed_transcript	No_change
chr11	35663484	1	exon_(ENST00000299413.6,_exon_1_of_5)	TRIM44	protein_coding	No_change
chr21	8198691	1	intron_(ENST00000623664.1,_intron_1_of_6)	CH507-513H4.1	lincRNA	No_change
chr1	45607415	1	TTS_(ENST00000464190.6)	NASP	protein_coding	No_change
chr17	67854595	1	exon_(ENST00000342579.8,_exon_2_of_31)	BPTF	protein_coding	No_change
chr1	3739414	1	TTS_(ENST00000624948.1)	TP73-AS1	transcribed_unitary_pseudogene	No_change
chr3	50355001	1	TTS_(ENST00000424512.5)	CYB561D2	protein_coding	No_change
chr1	35190930	1	promoter-TSS_(ENST00000470472.5)	SFPQ	protein_coding	No_change
chr21	8381843	1	intron_(ENST00000623860.2,_intron_1_of_6)	CH507-528H12.1	lincRNA	No_change
chr12	68842138	1	promoter-TSS_(ENST00000540709.1)	MDM2	protein_coding	No_change
chr5	154755558	1	promoter-TSS_(ENST00000519931.5)	LARP1	protein_coding	No_change
chr20	50892123	1	exon_(ENST00000396029.8,_exon_5_of_5)	ADNP	protein_coding	No_change
chr1	58783701	1	exon_(ENST00000371222.3,_exon_1_of_1)	JUN	protein_coding	No_change
chr2	99361614	1	exon_(ENST00000289371.10,_exon_4_of_24)	EIF5B	protein_coding	No_change
chr22	39520669	1	exon_(ENST00000396680.2,_exon_1_of_3)	ATF4	protein_coding	No_change
chr22	20251853	1	intron_(ENST00000474642.1,_intron_2_of_2)	RTN4R	protein_coding	No_change
chr11	64804294	1	TTS_(ENST00000487019.1)	MEN1	protein_coding	No_change
chr1	210654150	1	intron_(ENST00000545154.5,_intron_10_of_10)	HHAT	protein_coding	No_change
chr10	22329692	1	TTS_(ENST00000496174.5)	BMI1	protein_coding	No_change
chr5	88883074	1	promoter-TSS_(ENST00000512585.5)	CTC-454M9.1	protein_coding	No_change
chr11	47357219	1	TTS_(ENST00000533968.1)	SPI1	protein_coding	No_change
chr19	3463001	1	TTS_(ENST00000590282.5)	NFIC	protein_coding	No_change
chr2	88027993	1	exon_(ENST00000347055.3,_exon_4_of_4)	KRCC1	protein_coding	No_change
chr5	86618031	1	promoter-TSS_(ENST00000510447.1)	COX7C	protein_coding	No_change
chr19	36237800	1	exon_(ENST00000443387.2,_exon_4_of_4)	ZNF146	protein_coding	No_change
chr21	8401017	1	intron_(ENST00000623860.2,_intron_2_of_6)	CH507-528H12.1	lincRNA	No_change
chr19	1980332	1	TTS_(ENST00000590106.5)	CSNK1G2	protein_coding	No_change
chrX	74593012	1	exon_(ENST00000349225.2,_exon_5_of_5)	RLIM	protein_coding	No_change
chr14	55043172	1	exon_(ENST00000339298.2,_exon_2_of_2)	SOCS4	protein_coding	No_change
chr5	70077291	1	TTS_(ENST00000511812.5)	SMN2	protein_coding	No_change
chr6	21594205	1	exon_(ENST00000244745.3,_exon_1_of_1)	SOX4	protein_coding	No_change
chr20	7982411	1	exon_(ENST00000246024.6,_exon_8_of_8)	TMX4	protein_coding	No_change
chr11	120793863	1	intron_(ENST00000533291.5,_intron_3_of_17)	GRIK4	protein_coding	No_change
chr5	134197658	1	TTS_(ENST00000472253.1)	PPP2CA	protein_coding	No_change
chr8	106707026	1	TTS_(ENST00000438229.6)	OXR1	protein_coding	No_change
chr2	232556467	1	exon_(ENST00000498242.5,_exon_2_of_3)	EIF4E2	protein_coding	No_change
chrX	65956309	1	TTS_(ENST00000456392.1)	RP6-159A1.2	processed_pseudogene	No_change
chr6	41098381	1	promoter-TSS_(ENST00000480585.5)	OARD1	protein_coding	No_change
chr2	131484146	1	exon_(ENST00000309451.6,_exon_3_of_3)	MZT2A	protein_coding	No_change
chr14	73103303	1	exon_(ENST00000527432.5,_exon_11_of_20)	RBM25	protein_coding	No_change
chr1	181089322	1	exon_(ENST00000367577.6,_exon_1_of_1)	IER5	protein_coding	No_change
chr2	97245734	1	exon_(ENST00000461153.6,_exon_71_of_75)	ANKRD36	protein_coding	No_change
chr18	59900117	1	promoter-TSS_(ENST00000590596.1)	PMAIP1	protein_coding	No_change
chr11	74965054	1	exon_(ENST00000263672.10,_exon_2_of_5)	SPCS2	protein_coding	No_change
chr6	170399603	1	intron_(ENST00000630384.2,_intron_9_of_10)	FAM120B	protein_coding	No_change
chr12	120293181	1	promoter-TSS_(ENST00000363925.1)	RNU4-1	snRNA	No_change
chr21	44382084	1	intron_(ENST00000397932.6,_intron_8_of_32)	TRPM2	protein_coding	No_change
chr7	150396628	1	exon_(ENST00000478789.5,_exon_3_of_3)	RP11-511P7.7	protein_coding	No_change
chr21	8217809	1	intron_(ENST00000623664.1,_intron_2_of_6)	CH507-513H4.1	lincRNA	No_change
chr1	150226736	1	promoter-TSS_(ENST00000534437.1)	ANP32E	protein_coding	No_change
chrX	136874145	1	promoter-TSS_(ENST00000496459.2)	RBMX	protein_coding	No_change
chr18	9255628	1	exon_(ENST00000400020.7,_exon_8_of_12)	ANKRD12	protein_coding	No_change
chrX	116963630	1	TTS_(ENST00000435341.1)	RP11-27G9.1	processed_pseudogene	No_change
chr16	30076363	1	exon_(ENST00000567828.1,_exon_1_of_3)	PPP4C	protein_coding	No_change
chr2	96772710	1	intron_(ENST00000377075.2,_intron_1_of_6)	CNNM4	protein_coding	No_change
chr21	8198798	1	intron_(ENST00000623664.1,_intron_1_of_6)	CH507-513H4.1	lincRNA	No_change
chrX	119837943	1	promoter-TSS_(ENST00000636792.1)	UPF3B	protein_coding	No_change
chr13	97339253	1	intron_(ENST00000343600.8,_intron_3_of_6)	MBNL2	protein_coding	No_change
chr7	87907526	1	TTS_(ENST00000430279.5)	DBF4	protein_coding	No_change
chr6	156778777	1	promoter-TSS_(ENST00000603191.2)	RP11-230C9.2	protein_coding	No_change
chr16	56682549	1	promoter-TSS_(ENST00000567563.1)	RP11-343H19.2	processed_transcript	No_change
chr13	32535941	1	promoter-TSS_(ENST00000475731.1)	N4BP2L2	protein_coding	No_change
chr21	32030529	1	intron_(ENST00000439107.1,_intron_4_of_4)	HUNK	protein_coding	No_change
chrM	6484	1	promoter-TSS_(ENST00000387400.1)	MT-TN	Mt_tRNA	No_change
chr13	45969386	1	exon_(ENST00000242848.8,_exon_14_of_19)	ZC3H13	protein_coding	No_change
chrX	1526366	1	intron_(ENST00000381297.9,_intron_1_of_1)	P2RY8	protein_coding	No_change
chr12	71657059	1	exon_(ENST00000552037.1,_exon_2_of_3)	ZFC3H1	protein_coding	No_change
chr21	8987387	1	promoter-TSS_(ENST00000577708.1)	MIR3687-2	miRNA	No_change
chr5	141319740	1	TTS_(ENST00000624761.1)	TAF7	protein_coding	No_change
chr1	39385706	1	exon_(ENST00000289893.8,_exon_21_of_64)	MACF1	protein_coding	No_change
chr17	50752480	1	TTS_(ENST00000513969.5)	LUC7L3	protein_coding	No_change
chr5	56856648	1	exon_(ENST00000399503.3,_exon_2_of_20)	MAP3K1	protein_coding	No_change
chr14	23325393	1	TTS_(ENST00000553960.1)	PABPN1	protein_coding	No_change
chr6	31827841	1	exon_(ENST00000375650.4,_exon_1_of_1)	HSPA1B	protein_coding	No_change
chr8	127897617	1	intron_(ENST00000519481.5,_intron_1_of_2)	PVT1	lincRNA	No_change
chr7	44328630	1	intron_(ENST00000497584.5,_intron_1_of_20)	CAMK2B	protein_coding	No_change
chr5	36986014	1	exon_(ENST00000448238.2,_exon_10_of_46)	NIPBL	protein_coding	No_change
chr17	45514021	1	exon_(ENST00000581296.2,_exon_9_of_14)	RP11-798G7.3	transcribed_unprocessed_pseudogene	No_change
chr16	1772197	1	promoter-TSS_(ENST00000219302.7)	NME3	protein_coding	No_change
chr7	25125220	1	promoter-TSS_(ENST00000413447.1)	CYCS	protein_coding	No_change
chr1	149390699	1	promoter-TSS_(ENST00000621744.4)	NBPF19	protein_coding	No_change
chrX	73820795	1	TTS_(ENST00000619444.1)	RF02266	misc_RNA	No_change
chr21	8408263	1	intron_(ENST00000623860.2,_intron_5_of_6)	CH507-528H12.1	lincRNA	No_change
chr2	97511484	1	promoter-TSS_(ENST00000497329.6)	ANKRD36B	protein_coding	No_change
chr17	64800349	1	exon_(ENST00000582201.5,_exon_6_of_11)	PLEKHM1P	transcribed_unprocessed_pseudogene	No_change
chr20	59686828	1	intron_(ENST00000355648.8,_intron_1_of_12)	PHACTR3	protein_coding	No_change
chr2	47170746	1	exon_(ENST00000409563.5,_exon_2_of_7)	CALM2	protein_coding	No_change
chr5	61159971	1	TTS_(ENST00000507416.1)	SMIM15	protein_coding	No_change
chr9	133330970	1	TTS_(ENST00000468290.1)	SURF6	protein_coding	No_change
chr21	8404759	1	intron_(ENST00000623860.2,_intron_2_of_6)	CH507-528H12.1	lincRNA	No_change
chr1	8874898	1	TTS_(ENST00000414948.1)	ENO1	protein_coding	No_change
chr5	158696839	1	exon_(ENST00000518836.5,_exon_17_of_17)	EBF1	protein_coding	No_change
chr1	62444994	1	exon_(ENST00000339950.4,_exon_6_of_9)	USP1	protein_coding	No_change
chr2	99361216	1	exon_(ENST00000289371.10,_exon_4_of_24)	EIF5B	protein_coding	No_change
chr14	39180694	1	TTS_(ENST00000554902.5)	PNN	protein_coding	No_change
chr21	8386121	1	intron_(ENST00000623860.2,_intron_2_of_6)	CH507-528H12.1	lincRNA	No_change
chr21	8381715	1	intron_(ENST00000623860.2,_intron_1_of_6)	CH507-528H12.1	lincRNA	No_change
chr12	110880781	1	intron_(ENST00000552694.1,_intron_4_of_9)	CCDC63	protein_coding	No_change
chr4	68337272	1	TTS_(ENST00000505251.1)	YTHDC1	protein_coding	No_change
chr14	23322201	1	promoter-TSS_(ENST00000554062.5)	PABPN1	protein_coding	No_change
chrX	65736828	1	exon_(ENST00000360270.6,_exon_9_of_13)	MSN	protein_coding	No_change
chr16	58892904	1	intron_(ENST00000500117.1,_intron_2_of_3)	RP11-410D17.2	lincRNA	No_change
chr20	2658278	1	TTS_(ENST00000490753.1)	NOP56	protein_coding	No_change
chr1	92074585	1	TTS_(ENST00000485873.2)	SETSIP	protein_coding	No_change
chr8	109336156	1	exon_(ENST00000521662.5,_exon_2_of_5)	ENY2	protein_coding	No_change
chr11	65424456	1	TTS_(ENST00000620525.1)	RF01956	misc_RNA	No_change
chr10	46267776	1	intron_(ENST00000604933.2,_intron_6_of_13)	ANTXRLP1	unprocessed_pseudogene	No_change
chr1	161048672	1	TTS_(ENST00000490279.5)	ARHGAP30	protein_coding	No_change
chr6	87261402	1	TTS_(ENST00000496806.2)	ZNF292	protein_coding	No_change
chr12	110742769	1	promoter-TSS_(ENST00000551676.5)	PPP1CC	protein_coding	No_change
chr13	106534885	1	exon_(ENST00000245323.4,_exon_1_of_5)	EFNB2	protein_coding	No_change
chr21	8391965	1	intron_(ENST00000623860.2,_intron_2_of_6)	CH507-528H12.1	lincRNA	No_change
chrX	73827057	1	promoter-TSS_(ENST00000421322.1)	XIST	lincRNA	No_change
chr1	217620044	1	exon_(ENST00000366935.7,_exon_2_of_10)	GPATCH2	protein_coding	No_change
chr18	9517070	1	TTS_(ENST00000585015.6)	RALBP1	protein_coding	No_change
chr10	110936648	1	TTS_(ENST00000430133.1)	RPL13AP6	processed_pseudogene	No_change
chr2	28946718	1	TTS_(ENST00000446643.2)	WDR43	protein_coding	No_change
chr12	11172058	1	promoter-TSS_(ENST00000535024.6)	PRH1-PRR4	protein_coding	No_change
chr5	140333868	1	exon_(ENST00000230990.6,_exon_6_of_6)	HBEGF	protein_coding	No_change
chr1	171541997	1	exon_(ENST00000367742.7,_exon_16_of_34)	PRRC2C	protein_coding	No_change
chr3	41239818	1	TTS_(ENST00000405570.6)	CTNNB1	protein_coding	No_change
chrM	14584	1	promoter-TSS_(ENST00000361789.2)	MT-CYB	protein_coding	No_change
chr12	123621324	1	TTS_(ENST00000421670.3)	DDX55	protein_coding	No_change
chr7	134933795	1	TTS_(ENST00000496024.1)	CALD1	protein_coding	No_change
chr12	57516870	1	TTS_(ENST00000642841.1)	RP11-181L23.10	protein_coding	No_change
chr19	8445069	1	promoter-TSS_(ENST00000600806.5)	HNRNPM	protein_coding	No_change
chr1	790952	1	intron_(ENST00000589531.5,_intron_1_of_3)	RP11-206L10.9	lincRNA	No_change
chr19	2269638	1	promoter-TSS_(ENST00000590976.1)	JSRP1	protein_coding	No_change
chr19	55407677	1	promoter-TSS_(ENST00000587845.5)	UBE2S	protein_coding	No_change
chr1	8656176	1	TTS_(ENST00000468247.1)	RERE	protein_coding	No_change
chr10	62085882	1	exon_(ENST00000309334.5,_exon_6_of_7)	ARID5B	protein_coding	No_change
chr11	74949360	1	promoter-TSS_(ENST00000531852.5)	XRRA1	protein_coding	No_change
chr5	34915806	1	promoter-TSS_(ENST00000506311.1)	RAD1	protein_coding	No_change
chr10	128109101	1	exon_(ENST00000368654.7,_exon_13_of_15)	MKI67	protein_coding	No_change
chr11	59152213	1	TTS_(ENST00000531408.5)	FAM111A	protein_coding	No_change

## Sheet: Dataset S1B
Dataset S1B: Annotation of the 2,880 upregulated m6A peaks between the 0h and 168h timepoints
Chromosome	Peak_position(GRCh38)	Adj.p.val	Annotation	Gene_Name	Gene_Type	Direction
chr11	62841702	<0.001	TTS_(ENST00000410396.1)	RNU2-2P	snRNA	Up
chr14	90403950	<0.001	promoter-TSS_(ENST00000556721.1)	CALM1	protein_coding	Up
chr22	39317572	<0.001	promoter-TSS_(ENST00000484358.1)	RPL3	protein_coding	Up
chr10	70163887	<0.001	promoter-TSS_(ENST00000373238.5)	SAR1A	protein_coding	Up
chr15	69455448	<0.001	TTS_(ENST00000488122.2)	RPLP1	protein_coding	Up
chr5	171400173	<0.001	promoter-TSS_(ENST00000519955.1)	NPM1	protein_coding	Up
chr12	76060158	<0.001	exon_(ENST00000552147.5,_exon_2_of_12)	NAP1L1	protein_coding	Up
chr5	122827607	<0.001	exon_(ENST00000514030.1,_exon_4_of_4)	SNX2	protein_coding	Up
chr3	25638274	<0.001	exon_(ENST00000424225.1,_exon_6_of_27)	TOP2B	protein_coding	Up
chr2	84905883	<0.001	intron_(ENST00000233143.5,_intron_1_of_2)	TMSB10	protein_coding	Up
chr4	13337243	<0.001	exon_(ENST00000507090.2,_exon_1_of_1)	HSP90AB2P	transcribed_processed_pseudogene	Up
chr19	48615429	<0.001	promoter-TSS_(ENST00000599126.1)	FAM83E	protein_coding	Up
chr2	47161784	<0.001	TTS_(ENST00000489742.1)	CALM2	protein_coding	Up
chrX	150983425	<0.001	promoter-TSS_(ENST00000448905.6)	HMGB3	protein_coding	Up
chr5	85465223	<0.001	TTS_(ENST00000469685.3)	CTD-2331D11.1	processed_pseudogene	Up
chr13	48083410	<0.001	exon_(ENST00000378586.5,_exon_4_of_7)	MED4	protein_coding	Up
chr2	101006370	<0.001	TTS_(ENST00000409320.7)	RPL31	protein_coding	Up
chr16	89561247	<0.001	promoter-TSS_(ENST00000570149.1)	RPL13	snoRNA	Up
chr19	54207528	<0.001	TTS_(ENST00000484121.5)	RPS9	protein_coding	Up
chr20	33752213	<0.001	TTS_(ENST00000413849.1)	RPL31P2	processed_pseudogene	Up
chr1	96679448	<0.001	exon_(ENST00000468715.1,_exon_1_of_1)	RP11-122C9.1	processed_pseudogene	Up
chr11	27890248	<0.001	exon_(ENST00000530115.1,_exon_1_of_1)	RP11-1033A18.1	processed_pseudogene	Up
chr17	50744676	<0.001	promoter-TSS_(ENST00000504065.5)	LUC7L3	protein_coding	Up
chr1	28208362	<0.001	exon_(ENST00000489277.5,_exon_7_of_10)	DNAJC8	protein_coding	Up
chr8	123369963	<0.001	promoter-TSS_(ENST00000534257.1)	ATAD2	protein_coding	Up
chr5	171410771	<0.001	exon_(ENST00000351986.10,_exon_10_of_10)	NPM1	protein_coding	Up
chr6	85678014	<0.001	promoter-TSS_(ENST00000364995.1)	SNORD50B	processed_transcript	Up
chr8	116726154	<0.001	TTS_(ENST00000520813.1)	EIF3H	protein_coding	Up
chr5	74770717	<0.001	exon_(ENST00000515524.1,_exon_2_of_3)	NSA2	protein_coding	Up
chr5	179726714	<0.001	promoter-TSS_(ENST00000503303.1)	CANX	protein_coding	Up
chr7	26196954	<0.001	promoter-TSS_(ENST00000495810.1)	HNRNPA2B1	protein_coding	Up
chr2	231458306	<0.001	promoter-TSS_(ENST00000356936.5)	NCL	protein_coding	Up
chr7	102104382	<0.001	promoter-TSS_(ENST00000485792.1)	CUX1	protein_coding	Up
chrX	133671253	<0.001	exon_(ENST00000426577.1,_exon_1_of_1)	RP3-417G15.1	processed_pseudogene	Up
chr19	49720023	<0.001	promoter-TSS_(ENST00000498085.1)	CTB-33G10.1	processed_pseudogene	Up
chr5	139322949	<0.001	TTS_(ENST00000515833.2)	MATR3	protein_coding	Up
chr20	35732080	<0.001	TTS_(ENST00000433027.5)	RBM39	protein_coding	Up
chr19	2188495	<0.001	intron_(ENST00000478937.3,_intron_4_of_5)	DOT1L	protein_coding	Up
chr7	112018167	<0.001	intron_(ENST00000476846.5,_intron_1_of_22)	DOCK4	protein_coding	Up
chr5	171405322	<0.001	exon_(ENST00000351986.10,_exon_8_of_10)	NPM1	protein_coding	Up
chr17	67904722	<0.001	TTS_(ENST00000335221.9)	BPTF	protein_coding	Up
chr3	96617597	<0.001	exon_(ENST00000600213.3,_exon_1_of_1)	MTRNR2L12	protein_coding	Up
chr5	139322680	<0.001	promoter-TSS_(ENST00000512040.1)	MATR3	protein_coding	Up
chrX	153688038	<0.001	promoter-TSS_(ENST00000473831.2)	PNCK	protein_coding	Up
chr11	126067992	<0.001	exon_(ENST00000524793.1,_exon_1_of_1)	NAP1L1P1	processed_pseudogene	Up
chr17	74209214	<0.001	TTS_(ENST00000499670.2)	CTD-2514K5.2	antisense	Up
chr5	150444334	<0.001	TTS_(ENST00000519690.1)	RPS14	protein_coding	Up
chr16	89284194	<0.001	TTS_(ENST00000613312.4)	ANKRD11	protein_coding	Up
chr2	132255541	<0.001	intron_(ENST00000470729.5,_intron_1_of_4)	ANKRD30BL	protein_coding	Up
chr5	88770489	<0.001	intron_(ENST00000340208.9,_intron_4_of_11)	MEF2C	protein_coding	Up
chr21	8407936	<0.001	intron_(ENST00000623860.2,_intron_5_of_6)	CH507-528H12.1	lincRNA	Up
chr5	79284737	<0.001	exon_(ENST00000474167.1,_exon_1_of_1)	CTC-451P13.1	processed_pseudogene	Up
chr3	129169946	<0.001	TTS_(ENST00000441626.6)	CNBP	protein_coding	Up
chr9	97675568	<0.001	exon_(ENST00000462523.5,_exon_7_of_7)	XPA	protein_coding	Up
chr3	101681189	<0.001	TTS_(ENST00000394077.7)	RPL24	protein_coding	Up
chr6	135002816	<0.001	TTS_(ENST00000529882.5)	HBS1L	protein_coding	Up
chr10	14521905	<0.001	TTS_(ENST00000472095.5)	FAM107B	protein_coding	Up
chr7	26197363	<0.001	promoter-TSS_(ENST00000495810.1)	HNRNPA2B1	protein_coding	Up
chr5	146459805	<0.001	intron_(ENST00000549332.1,_intron_4_of_22)	TCERG1	protein_coding	Up
chr5	171400893	<0.001	TTS_(ENST00000521672.5)	NPM1	protein_coding	Up
chr19	49491078	<0.001	promoter-TSS_(ENST00000363389.1)	SNORD35A	snoRNA	Up
chrX	70963228	<0.001	TTS_(ENST00000429775.2)	RP11-320L13.2	processed_pseudogene	Up
chr5	80650134	<0.001	promoter-TSS_(ENST00000604882.2)	MTRNR2L2	processed_pseudogene	Up
chr12	103947367	<0.001	TTS_(ENST00000552051.1)	HSP90B1	protein_coding	Up
chr1	39335023	<0.001	exon_(ENST00000289893.8,_exon_1_of_64)	MACF1	protein_coding	Up
chr19	49491761	<0.001	TTS_(ENST00000365633.1)	SNORD34	protein_coding	Up
chr12	103947653	<0.001	TTS_(ENST00000552051.1)	HSP90B1	protein_coding	Up
chr5	98879623	<0.001	exon_(ENST00000284049.7,_exon_22_of_35)	CHD1	protein_coding	Up
chr17	50743748	<0.001	promoter-TSS_(ENST00000511068.1)	LUC7L3	protein_coding	Up
chr19	8465344	<0.001	promoter-TSS_(ENST00000597270.1)	HNRNPM	protein_coding	Up
chr3	56660812	<0.001	TTS_(ENST00000478052.1)	FAM208A	protein_coding	Up
chr1	244859327	<0.001	promoter-TSS_(ENST00000483966.3)	HNRNPU	protein_coding	Up
chr1	109100309	<0.001	exon_(ENST00000602755.1,_exon_1_of_1)	SCARNA2	lincRNA	Up
chr10	14530352	<0.001	exon_(ENST00000471815.5,_exon_2_of_3)	FAM107B	protein_coding	Up
chrM	2474	<0.001	promoter-TSS_(ENST00000361390.2)	MT-ND1	Mt_tRNA	Up
chr4	709311	<0.001	intron_(ENST00000400151.6,_intron_1_of_3)	PCGF3	protein_coding	Up
chrM	2313	<0.001	promoter-TSS_(ENST00000361390.2)	MT-ND1	Mt_tRNA	Up
chr21	8224546	<0.001	intron_(ENST00000623664.1,_intron_5_of_6)	CH507-513H4.1	lincRNA	Up
chr13	31138462	<0.001	TTS_(ENST00000469538.2)	HSPH1	protein_coding	Up
chr10	22328154	<0.001	TTS_(ENST00000416820.5)	BMI1	protein_coding	Up
chr9	15472670	<0.001	promoter-TSS_(ENST00000481862.1)	PSIP1	protein_coding	Up
chr19	11523765	<0.001	TTS_(ENST00000463278.1)	CTC-398G3.2	processed_pseudogene	Up
chrX	56737238	<0.001	TTS_(ENST00000421129.1)	UQCRBP1	processed_pseudogene	Up
chr12	76049767	<0.001	promoter-TSS_(ENST00000552013.1)	NAP1L1	protein_coding	Up
chr5	93683198	<0.001	exon_(ENST00000502784.2,_exon_1_of_1)	RP11-65F13.1	processed_pseudogene	Up
chr7	39696839	<0.001	exon_(ENST00000005257.6,_exon_4_of_5)	RALA	protein_coding	Up
chr5	126810219	<0.001	TTS_(ENST00000463908.2)	LMNB1	protein_coding	Up
chr13	21094407	<0.001	TTS_(ENST00000419579.2)	RP11-22J15.2	processed_pseudogene	Up
chr14	21211860	<0.001	exon_(ENST00000557201.5,_exon_6_of_8)	HNRNPC	protein_coding	Up
chr5	82277713	<0.001	TTS_(ENST00000514253.2)	ATG10	protein_coding	Up
chr7	36819207	<0.001	exon_(ENST00000434232.1,_exon_1_of_1)	AC007349.6	processed_pseudogene	Up
chr12	9695929	<0.001	TTS_(ENST00000325960.11)	CLEC2D	protein_coding	Up
chr5	138557422	<0.001	TTS_(ENST00000507097.5)	HSPA9	protein_coding	Up
chr21	8404434	<0.001	intron_(ENST00000623860.2,_intron_2_of_6)	CH507-528H12.1	lincRNA	Up
chr17	1364961	<0.001	promoter-TSS_(ENST00000466227.6)	YWHAE	protein_coding	Up
chr5	171390112	<0.001	promoter-TSS_(ENST00000521260.1)	NPM1	protein_coding	Up
chr2	17514409	<0.001	intron_(ENST00000399080.2,_intron_1_of_2)	RAD51AP2	protein_coding	Up
chr19	10173888	<0.001	exon_(ENST00000359526.8,_exon_8_of_41)	DNMT1	protein_coding	Up
chr1	244858815	<0.001	promoter-TSS_(ENST00000639824.1)	HNRNPU	protein_coding	Up
chrX	24077816	<0.001	TTS_(ENST00000457332.1)	EIF2S3	protein_coding	Up
chr19	58388186	<0.001	exon_(ENST00000196551.7,_exon_2_of_6)	RPS5	protein_coding	Up
chr5	171392798	<0.001	exon_(ENST00000351986.10,_exon_5_of_10)	NPM1	protein_coding	Up
chr5	72871655	<0.001	promoter-TSS_(ENST00000508762.5)	TNPO1	protein_coding	Up
chr18	57838814	<0.001	exon_(ENST00000591045.1,_exon_1_of_1)	RSL24D1P11	processed_pseudogene	Up
chr17	50745853	<0.001	promoter-TSS_(ENST00000503728.1)	LUC7L3	protein_coding	Up
chr1	27207353	<0.001	exon_(ENST00000449818.1,_exon_1_of_1)	RP11-40H20.2	processed_pseudogene	Up
chr11	75405634	<0.001	TTS_(ENST00000534440.5)	RPS3	protein_coding	Up
chr6	18249689	<0.001	promoter-TSS_(ENST00000507591.1)	DEK	protein_coding	Up
chr19	6496194	<0.001	TTS_(ENST00000598635.1)	TUBB4A	protein_coding	Up
chr19	41869099	<0.001	promoter-TSS_(ENST00000621706.1)	MIR6797	miRNA	Up
chr17	61590690	<0.001	exon_(ENST00000521764.2,_exon_1_of_1)	NACA2	protein_coding	Up
chr21	8221558	<0.001	intron_(ENST00000623664.1,_intron_2_of_6)	CH507-513H4.1	lincRNA	Up
chr1	52772206	<0.001	TTS_(ENST00000437890.1)	RP11-159C21.4	processed_pseudogene	Up
chr7	131662092	<0.001	exon_(ENST00000445713.1,_exon_1_of_1)	AC093106.7	processed_pseudogene	Up
chr5	150094510	<0.001	exon_(ENST00000468161.1,_exon_1_of_1)	CTB-13H5.1	processed_pseudogene	Up
chr7	106101467	<0.001	intron_(ENST00000470347.1,_intron_1_of_5)	SYPL1	protein_coding	Up
chr3	25618674	<0.001	promoter-TSS_(ENST00000616344.1)	RF02271	misc_RNA	Up
chr11	117246864	<0.001	TTS_(ENST00000529869.1)	RNF214	protein_coding	Up
chr12	67281977	<0.001	exon_(ENST00000540525.1,_exon_2_of_3)	CAND1	protein_coding	Up
chr5	33162560	<0.001	exon_(ENST00000467270.1,_exon_1_of_1)	RP11-36C20.1	processed_pseudogene	Up
chr14	55675855	<0.001	exon_(ENST00000395308.5,_exon_40_of_43)	KTN1	protein_coding	Up
chr13	45339565	<0.001	promoter-TSS_(ENST00000610057.1)	RP11-290D2.6	antisense	Up
chr13	73059797	<0.001	promoter-TSS_(ENST00000476859.1)	KLF5	protein_coding	Up
chr5	90506612	<0.001	exon_(ENST00000504930.5,_exon_7_of_8)	POLR3G	protein_coding	Up
chr1	203256140	<0.001	exon_(ENST00000412758.2,_exon_1_of_1)	RP11-69P2.1	processed_pseudogene	Up
chr5	111192868	<0.001	exon_(ENST00000461022.1,_exon_1_of_1)	AC010468.1	processed_pseudogene	Up
chr21	8220703	<0.001	intron_(ENST00000623664.1,_intron_2_of_6)	CH507-513H4.1	lincRNA	Up
chr15	58692490	<0.001	exon_(ENST00000631455.1,_exon_1_of_2)	HSP90AB4P	processed_pseudogene	Up
chr17	51503076	<0.001	exon_(ENST00000461513.1,_exon_1_of_1)	RPL7P48	processed_pseudogene	Up
chr22	26560998	<0.001	TTS_(ENST00000395823.2)	HMGB1L10	processed_pseudogene	Up
chr16	57167192	<0.001	TTS_(ENST00000566584.5)	FAM192A	protein_coding	Up
chrX	77654169	<0.001	TTS_(ENST00000624166.3)	ATRX	protein_coding	Up
chr5	158949174	<0.001	intron_(ENST00000380654.8,_intron_5_of_14)	EBF1	protein_coding	Up
chr15	44337800	<0.001	promoter-TSS_(ENST00000558847.1)	CASC4	protein_coding	Up
chr21	8222707	<0.001	intron_(ENST00000623664.1,_intron_2_of_6)	CH507-513H4.1	lincRNA	Up
chr22	12624262	<0.001	exon_(ENST00000634617.1,_exon_7_of_9)	FRG1GP	unprocessed_pseudogene	Up
chr12	76068946	<0.001	promoter-TSS_(ENST00000552056.5)	NAP1L1	protein_coding	Up
chr10	84560995	<0.001	exon_(ENST00000389400.4,_exon_1_of_1)	RPS3AP5	processed_pseudogene	Up
chr15	40358258	<0.001	promoter-TSS_(ENST00000267889.4)	DISP2	protein_coding	Up
chr8	143586268	<0.001	TTS_(ENST00000531931.1)	EEF1D	protein_coding	Up
chr20	35729509	<0.001	promoter-TSS_(ENST00000448303.5)	RBM39	protein_coding	Up
chr10	22328643	<0.001	TTS_(ENST00000416820.5)	BMI1	protein_coding	Up
chr13	45341089	<0.001	promoter-TSS_(ENST00000517509.5)	TPT1-AS1	processed_transcript	Up
chr10	110589690	<0.001	exon_(ENST00000361804.4,_exon_14_of_29)	SMC3	protein_coding	Up
chr6	18236556	<0.001	TTS_(ENST00000512145.1)	DEK	protein_coding	Up
chr2	206161425	<0.001	promoter-TSS_(ENST00000384320.2)	SNORD51	snoRNA	Up
chr7	92562343	<0.001	TTS_(ENST00000427372.5)	FAM133B	protein_coding	Up
chr20	58911073	<0.001	TTS_(ENST00000488546.5)	GNAS	protein_coding	Up
chr12	76056140	<0.001	TTS_(ENST00000551524.5)	NAP1L1	protein_coding	Up
chr6	132817014	<0.001	promoter-TSS_(ENST00000363664.1)	SNORA33	snoRNA	Up
chr5	108593927	<0.001	TTS_(ENST00000466800.1)	RP11-120B7.1	processed_pseudogene	Up
chr1	35189238	<0.001	exon_(ENST00000470472.5,_exon_2_of_9)	SFPQ	protein_coding	Up
chr8	116857453	<0.001	exon_(ENST00000523547.1,_exon_6_of_6)	RAD21	protein_coding	Up
chr16	1962775	<0.001	promoter-TSS_(ENST00000384084.1)	SNORA10	snoRNA	Up
chr1	44778034	<0.001	promoter-TSS_(ENST00000625943.1)	SNORD38B	snoRNA	Up
chr22	38494091	<0.001	promoter-TSS_(ENST00000475004.6)	DDX17	protein_coding	Up
chr12	3211667	<0.001	TTS_(ENST00000495392.1)	RP11-543P15.1	processed_pseudogene	Up
chr11	119018004	<0.001	promoter-TSS_(ENST00000577421.1)	MIR3656	protein_coding	Up
chr8	93957500	<0.001	exon_(ENST00000466433.1,_exon_1_of_1)	CTC-788C1.1	processed_pseudogene	Up
chr2	47162345	<0.001	TTS_(ENST00000489742.1)	CALM2	protein_coding	Up
chr5	73502508	<0.001	promoter-TSS_(ENST00000509708.2)	BTF3	protein_coding	Up
chr3	40461960	<0.001	TTS_(ENST00000461368.1)	RPL14	protein_coding	Up
chr1	21715426	<0.001	exon_(ENST00000308271.13,_exon_15_of_27)	USP48	protein_coding	Up
chr6	99400907	<0.001	TTS_(ENST00000476159.1)	PNISR	protein_coding	Up
chr13	45340058	<0.001	promoter-TSS_(ENST00000610057.1)	RP11-290D2.6	antisense	Up
chr11	34082978	<0.001	exon_(ENST00000529307.1,_exon_8_of_18)	CAPRIN1	protein_coding	Up
chr13	19227291	<0.001	exon_(ENST00000442352.1,_exon_1_of_5)	RP11-408E5.7	unprocessed_pseudogene	Up
chrX	87703669	<0.001	exon_(ENST00000448168.1,_exon_1_of_1)	RP1-138A5.1	processed_pseudogene	Up
chr14	20343182	<0.001	promoter-TSS_(ENST00000527915.5)	PARP2	protein_coding	Up
chr3	160424961	<0.001	TTS_(ENST00000469858.5)	SMC4	protein_coding	Up
chr19	29956773	<0.001	exon_(ENST00000464118.2,_exon_1_of_1)	RPL9P32	processed_pseudogene	Up
chr9	118083032	<0.001	exon_(ENST00000413759.1,_exon_1_of_1)	RP11-442A13.1	processed_pseudogene	Up
chr11	126067748	<0.001	exon_(ENST00000524793.1,_exon_1_of_1)	NAP1L1P1	processed_pseudogene	Up
chr1	8870472	<0.001	TTS_(ENST00000492343.2)	ENO1	protein_coding	Up
chr16	28714839	<0.001	TTS_(ENST00000563139.5)	EIF3C	protein_coding	Up
chr5	58627501	<0.001	intron_(ENST00000282878.5,_intron_2_of_4)	RAB3C	protein_coding	Up
chr12	76067447	<0.001	promoter-TSS_(ENST00000552147.5)	NAP1L1	protein_coding	Up
chrX	67546548	<0.001	exon_(ENST00000396044.7,_exon_1_of_5)	AR	protein_coding	Up
chr9	133351282	<0.001	TTS_(ENST00000516733.1)	SNORD36C	protein_coding	Up
chr5	111192256	<0.001	TTS_(ENST00000461022.1)	AC010468.1	processed_pseudogene	Up
chr8	73291588	<0.001	promoter-TSS_(ENST00000487500.2)	RPL7	protein_coding	Up
chr17	41690139	<0.001	exon_(ENST00000482111.1,_exon_2_of_3)	EIF1	protein_coding	Up
chr14	39181475	<0.001	TTS_(ENST00000554902.5)	PNN	protein_coding	Up
chr18	21015451	<0.001	exon_(ENST00000399799.2,_exon_13_of_33)	ROCK1	protein_coding	Up
chr12	56639289	<0.001	TTS_(ENST00000552959.5)	ATP5B	protein_coding	Up
chr15	75873462	<0.001	exon_(ENST00000561851.5,_exon_5_of_13)	UBE2Q2	protein_coding	Up
chr17	7885045	<0.001	exon_(ENST00000380358.8,_exon_1_of_40)	CHD3	protein_coding	Up
chr12	96011367	<0.001	promoter-TSS_(ENST00000537111.6)	LTA4H	protein_coding	Up
chr13	30462682	<0.001	TTS_(ENST00000468384.1)	HMGB1	protein_coding	Up
chr4	139697962	<0.001	TTS_(ENST00000230495.2)	RP11-308D13.2	processed_pseudogene	Up
chr1	45613189	<0.001	promoter-TSS_(ENST00000531612.5)	NASP	protein_coding	Up
chr5	77708291	<0.001	exon_(ENST00000520361.5,_exon_2_of_3)	TBCA	protein_coding	Up
chr12	14434374	<0.001	exon_(ENST00000544627.5,_exon_3_of_15)	ATF7IP	protein_coding	Up
chr5	95492668	<0.001	intron_(ENST00000502768.1,_intron_2_of_4)	TTC37	protein_coding	Up
chr12	12851236	<0.001	exon_(ENST00000475592.2,_exon_1_of_1)	RP11-392P7.1	processed_pseudogene	Up
chr1	105891357	<0.001	promoter-TSS_(ENST00000433990.1)	RP11-90H3.2	processed_pseudogene	Up
chr19	5654110	<0.001	TTS_(ENST00000592396.1)	SAFB	protein_coding	Up
chr2	170752138	<0.001	exon_(ENST00000461070.1,_exon_1_of_1)	AC007405.5	processed_pseudogene	Up
chr12	76074221	<0.001	exon_(ENST00000618691.4,_exon_2_of_15)	NAP1L1	protein_coding	Up
chr22	39312966	<0.001	TTS_(ENST00000401609.5)	RPL3	protein_coding	Up
chr3	40461488	<0.001	TTS_(ENST00000461368.1)	RPL14	protein_coding	Up
chr9	83977754	<0.001	exon_(ENST00000483135.1,_exon_4_of_5)	HNRNPK	protein_coding	Up
chr8	96231085	<0.001	TTS_(ENST00000523920.1)	UQCRB	protein_coding	Up
chr17	7885330	<0.001	promoter-TSS_(ENST00000570555.1)	NAA38	protein_coding	Up
chr3	197954088	<0.001	TTS_(ENST00000442341.5)	RPL35A	protein_coding	Up
chr19	49487626	<0.001	promoter-TSS_(ENST00000624069.3)	RPL13A	protein_coding	Up
chr19	10173131	<0.001	TTS_(ENST00000588952.5)	DNMT1	protein_coding	Up
chr15	79236933	<0.001	TTS_(ENST00000558297.1)	RP11-17L5.4	lincRNA	Up
chr21	8221452	<0.001	intron_(ENST00000623664.1,_intron_2_of_6)	CH507-513H4.1	lincRNA	Up
chr6	44252188	<0.001	exon_(ENST00000371554.2,_exon_10_of_12)	HSP90AB1	protein_coding	Up
chr22	32039708	<0.001	exon_(ENST00000423610.1,_exon_1_of_1)	SC22CB-1E7.1	processed_pseudogene	Up
chr5	32395218	<0.001	promoter-TSS_(ENST00000385221.1)	MIR579	miRNA	Up
chr6	132817500	<0.001	TTS_(ENST00000484616.2)	RPS12	protein_coding	Up
chr4	108622547	<0.001	exon_(ENST00000394665.5,_exon_4_of_5)	RPL34	protein_coding	Up
chr21	8214753	<0.001	intron_(ENST00000623664.1,_intron_2_of_6)	CH507-513H4.1	lincRNA	Up
chrX	23836875	<0.001	exon_(ENST00000330965.4,_exon_1_of_1)	RPL9P7	processed_pseudogene	Up
chr19	48133712	<0.001	promoter-TSS_(ENST00000596457.1)	LIG1	protein_coding	Up
chr19	3981393	<0.001	exon_(ENST00000598182.5,_exon_3_of_4)	EEF2	protein_coding	Up
chr7	92575792	<0.001	promoter-TSS_(ENST00000468931.1)	FAM133B	protein_coding	Up
chr11	812580	<0.001	TTS_(ENST00000362915.1)	SNORA52	protein_coding	Up
chr22	36421356	<0.001	TTS_(ENST00000413110.1)	WI2-80423F1.1	processed_pseudogene	Up
chr12	56714404	<0.001	promoter-TSS_(ENST00000548386.5)	NACA	protein_coding	Up
chr9	5684296	<0.001	intron_(ENST00000414202.6,_intron_2_of_25)	RIC1	protein_coding	Up
chr1	23694722	<0.001	exon_(ENST00000467075.2,_exon_4_of_6)	RPL11	protein_coding	Up
chrX	70376180	<0.001	exon_(ENST00000374403.3,_exon_18_of_31)	KIF4A	protein_coding	Up
chr17	16441094	<0.001	promoter-TSS_(ENST00000585048.1)	RP11-138I1.3	snoRNA	Up
chr10	72917810	<0.001	exon_(ENST00000428039.1,_exon_1_of_1)	RP11-522H2.3	processed_pseudogene	Up
chr5	159048690	<0.001	intron_(ENST00000380654.8,_intron_5_of_14)	EBF1	protein_coding	Up
chr8	89953353	<0.001	promoter-TSS_(ENST00000613033.1)	NBN	protein_coding	Up
chr16	18784790	<0.001	promoter-TSS_(ENST00000563579.1)	RPS15A	protein_coding	Up
chr17	19112512	<0.001	TTS_(ENST00000630092.1)	SNORD3D	snoRNA	Up
chr21	8225146	<0.001	intron_(ENST00000623664.1,_intron_5_of_6)	CH507-513H4.1	lincRNA	Up
chr12	32727249	<0.001	TTS_(ENST00000620472.1)	RP11-278C7.3	protein_coding	Up
chr6	43539456	<0.001	exon_(ENST00000402069.1,_exon_1_of_1)	RP3-337H4.6	processed_pseudogene	Up
chrM	1936	<0.001	TTS_(ENST00000389680.2)	MT-RNR1	Mt_rRNA	Up
chr22	40830897	<0.001	TTS_(ENST00000413424.5)	ST13	protein_coding	Up
chr17	38850432	<0.001	TTS_(ENST00000470646.1)	RPL23	protein_coding	Up
chr1	93278952	<0.001	TTS_(ENST00000343253.11)	CCDC18	protein_coding	Up
chr21	8227024	<0.001	intron_(ENST00000623664.1,_intron_6_of_6)	CH507-513H4.1	lincRNA	Up
chr19	54206349	<0.001	exon_(ENST00000402367.5,_exon_4_of_5)	RPS9	protein_coding	Up
chr5	77582460	<0.001	promoter-TSS_(ENST00000493874.1)	RPL7P23p	processed_pseudogene	Up
chr1	51840347	<0.001	exon_(ENST00000352171.11,_exon_2_of_31)	NRDC	protein_coding	Up
chr8	73292354	<0.001	promoter-TSS_(ENST00000466821.1)	RPL7	protein_coding	Up
chr10	78037242	<0.001	TTS_(ENST00000466129.6)	RPS24	protein_coding	Up
chr7	144646969	<0.001	promoter-TSS_(ENST00000548831.1)	TPK1	protein_coding	Up
chr8	18011276	<0.001	exon_(ENST00000327578.9,_exon_32_of_36)	PCM1	protein_coding	Up
chr5	74769236	<0.001	promoter-TSS_(ENST00000515524.1)	NSA2	protein_coding	Up
chr12	62965648	<0.001	exon_(ENST00000484568.1,_exon_1_of_1)	RPL14P1	processed_pseudogene	Up
chr2	32916382	<0.001	intron_(ENST00000414054.5,_intron_4_of_4)	AL121656.4	lincRNA	Up
chr4	78008674	<0.001	promoter-TSS_(ENST00000510231.1)	RP11-777B9.5	processed_pseudogene	Up
chr3	25630082	<0.001	promoter-TSS_(ENST00000491510.1)	TOP2B	protein_coding	Up
chr5	158997617	<0.001	intron_(ENST00000380654.8,_intron_5_of_14)	EBF1	protein_coding	Up
chr5	138556557	<0.001	TTS_(ENST00000507097.5)	HSPA9	protein_coding	Up
chr2	197379942	<0.001	exon_(ENST00000399556.2,_exon_2_of_2)	AC010746.4	processed_pseudogene	Up
chr4	106331698	<0.001	TTS_(ENST00000510207.5)	AIMP1	protein_coding	Up
chr8	73292728	<0.001	promoter-TSS_(ENST00000466821.1)	RPL7	protein_coding	Up
chr11	112268171	<0.001	exon_(ENST00000526466.1,_exon_1_of_1)	RP11-356J5.11	processed_pseudogene	Up
chr1	226071654	<0.001	TTS_(ENST00000366816.5)	H3F3A	protein_coding	Up
chr11	75404046	<0.001	promoter-TSS_(ENST00000384714.1)	SNORD15B	snoRNA	Up
chr2	55336745	<0.001	TTS_(ENST00000647383.1)	CCDC88A	protein_coding	Up
chr2	135769805	<0.001	exon_(ENST00000490163.5,_exon_3_of_9)	UBXN4	protein_coding	Up
chr16	17932748	<0.001	promoter-TSS_(ENST00000497299.2)	RPL7P47	processed_pseudogene	Up
chr17	50750549	<0.001	promoter-TSS_(ENST00000503798.1)	LUC7L3	protein_coding	Up
chr21	8224791	<0.001	intron_(ENST00000623664.1,_intron_5_of_6)	CH507-513H4.1	lincRNA	Up
chrX	149631765	<0.001	promoter-TSS_(ENST00000507237.5)	TMEM185A	protein_coding	Up
chr22	36523939	<0.001	TTS_(ENST00000496875.1)	EIF3D	protein_coding	Up
chr1	178093798	<0.001	promoter-TSS_(ENST00000419458.1)	RP11-21M7.1	lincRNA	Up
chr13	50953983	<0.001	TTS_(ENST00000621641.1)	RNASEH2B	protein_coding	Up
chr2	174720505	<0.001	TTS_(ENST00000369387.4)	AC018890.1	processed_pseudogene	Up
chr9	35657855	<0.001	promoter-TSS_(ENST00000327351.6)	CCDC107	protein_coding	Up
chr3	25615568	<0.001	TTS_(ENST00000424225.1)	TOP2B	protein_coding	Up
chr13	21628527	<0.001	exon_(ENST00000464254.1,_exon_1_of_1)	RP11-271B5.1	processed_pseudogene	Up
chr21	8220110	<0.001	intron_(ENST00000623664.1,_intron_2_of_6)	CH507-513H4.1	lincRNA	Up
chr10	42817425	<0.001	exon_(ENST00000374518.5,_exon_15_of_23)	BMS1	protein_coding	Up
chr3	160412033	<0.001	promoter-TSS_(ENST00000467263.1)	SMC4	protein_coding	Up
chr16	28714656	<0.001	TTS_(ENST00000563139.5)	EIF3C	protein_coding	Up
chr2	231459047	<0.001	promoter-TSS_(ENST00000356936.5)	NCL	protein_coding	Up
chr22	40848314	<0.001	exon_(ENST00000620312.4,_exon_3_of_10)	ST13	protein_coding	Up
chr5	68159390	<0.001	promoter-TSS_(ENST00000516299.1)	RNU6-1232P	snRNA	Up
chr22	28797166	<0.001	promoter-TSS_(ENST00000484256.1)	XBP1	protein_coding	Up
chr1	226439291	<0.001	TTS_(ENST00000411586.1)	RP11-118H4.1	processed_pseudogene	Up
chr18	49488544	<0.001	TTS_(ENST00000581741.1)	RPL17	protein_coding	Up
chr16	3372011	<0.001	exon_(ENST00000399974.4,_exon_1_of_1)	MTRNR2L4	protein_coding	Up
chr5	138473815	<0.001	promoter-TSS_(ENST00000469948.1)	RP11-461O14.1	processed_pseudogene	Up
chr6	73373089	<0.001	TTS_(ENST00000424573.1)	RPL39P3	processed_pseudogene	Up
chr20	62136916	<0.001	TTS_(ENST00000370861.1)	PSMA7	protein_coding	Up
chr17	74203727	<0.001	promoter-TSS_(ENST00000584577.5)	RPL38	protein_coding	Up
chr4	82428080	<0.001	exon_(ENST00000630827.1,_exon_4_of_9)	HNRNPDL	protein_coding	Up
chr3	107772778	<0.001	TTS_(ENST00000485939.5)	BBX	protein_coding	Up
chr4	164943843	<0.001	TTS_(ENST00000359690.2)	RP11-366M4.7	processed_pseudogene	Up
chr16	88643399	<0.001	TTS_(ENST00000566534.5)	CYBA	protein_coding	Up
chr16	24217077	<0.001	exon_(ENST00000303531.11,_exon_17_of_17)	PRKCB	protein_coding	Up
chr11	10508546	<0.001	promoter-TSS_(ENST00000638094.1)	MIR4485	miRNA	Up
chr11	65505771	<0.001	promoter-TSS_(ENST00000611300.1)	RF01684	sRNA	Up
chr17	4704919	<0.001	promoter-TSS_(ENST00000436683.6)	PELP1	protein_coding	Up
chr5	32397239	<0.001	exon_(ENST00000265069.12,_exon_10_of_20)	ZFR	protein_coding	Up
chr11	75399559	<0.001	promoter-TSS_(ENST00000534440.5)	RPS3	protein_coding	Up
chr17	43290331	<0.001	TTS_(ENST00000619225.1)	RF00004	snRNA	Up
chr5	64728159	<0.001	exon_(ENST00000495198.6,_exon_4_of_4)	SREK1IP1	protein_coding	Up
chrX	24788551	<0.001	exon_(ENST00000447718.1,_exon_1_of_1)	EEF1B4	processed_pseudogene	Up
chr16	1964347	<0.001	promoter-TSS_(ENST00000534461.5)	RPS2	lincRNA	Up
chr10	32018544	<0.001	exon_(ENST00000493889.1,_exon_3_of_5)	KIF5B	protein_coding	Up
chr9	19376370	<0.001	TTS_(ENST00000315377.4)	RPS6	antisense	Up
chr7	108510387	<0.001	exon_(ENST00000457119.1,_exon_1_of_1)	CTB-54D4.1	processed_pseudogene	Up
chr17	58476799	<0.001	exon_(ENST00000581726.1,_exon_1_of_1)	SETP3	processed_pseudogene	Up
chr2	231460275	<0.001	TTS_(ENST00000365530.1)	SNORD82	snoRNA	Up
chr17	28723887	<0.001	TTS_(ENST00000394938.8)	RPL23A	protein_coding	Up
chr5	179728611	<0.001	TTS_(ENST00000514032.5)	CANX	protein_coding	Up
chr11	75402408	<0.001	TTS_(ENST00000534555.5)	RPS3	protein_coding	Up
chr3	180957902	<0.001	promoter-TSS_(ENST00000476672.1)	FXR1	protein_coding	Up
chrX	101391804	<0.001	exon_(ENST00000465340.5,_exon_3_of_3)	RPL36A	protein_coding	Up
chr5	74769100	<0.001	promoter-TSS_(ENST00000515524.1)	NSA2	protein_coding	Up
chr15	99633133	<0.001	exon_(ENST00000558983.5,_exon_3_of_5)	MEF2A	protein_coding	Up
chr19	45478656	<0.001	intron_(ENST00000423698.6,_intron_1_of_8)	ERCC1	protein_coding	Up
chr5	40832555	<0.001	promoter-TSS_(ENST00000511787.1)	RPL37	protein_coding	Up
chr13	65788603	<0.001	exon_(ENST00000455201.1,_exon_1_of_1)	RP11-223F20.1	processed_pseudogene	Up
chr17	39203057	<0.001	TTS_(ENST00000585199.1)	RPL19	protein_coding	Up
chr19	23827758	<0.001	exon_(ENST00000484897.3,_exon_1_of_1)	RPSAP58	lincRNA	Up
chr5	171112619	<0.001	intron_(ENST00000520864.5,_intron_14_of_19)	RANBP17	protein_coding	Up
chr12	110448770	<0.001	intron_(ENST00000548878.6,_intron_1_of_2)	ARPC3	protein_coding	Up
chr11	123061830	<0.001	promoter-TSS_(ENST00000532636.5)	HSPA8	protein_coding	Up
chr15	55185382	<0.001	exon_(ENST00000562993.5,_exon_4_of_6)	RSL24D1	protein_coding	Up
chr1	244856519	<0.001	promoter-TSS_(ENST00000640264.1)	HNRNPU	protein_coding	Up
chr10	26533484	<0.001	exon_(ENST00000376236.8,_exon_9_of_15)	APBB1IP	protein_coding	Up
chr22	22303995	<0.001	exon_(ENST00000413293.1,_exon_2_of_8)	LL22NC03-80A10.6	unprocessed_pseudogene	Up
chr20	59840389	<0.001	exon_(ENST00000541461.5,_exon_10_of_13)	PHACTR3	protein_coding	Up
chr20	35738988	<0.001	promoter-TSS_(ENST00000461283.5)	RBM39	protein_coding	Up
chr17	51202826	<0.001	exon_(ENST00000415868.5,_exon_8_of_15)	MBTD1	protein_coding	Up
chr1	244857663	<0.001	promoter-TSS_(ENST00000640119.1)	HNRNPU	protein_coding	Up
chr9	128691206	<0.001	exon_(ENST00000372686.5,_exon_2_of_8)	SET	protein_coding	Up
chr19	32587273	<0.001	TTS_(ENST00000379316.3)	PDCD5	protein_coding	Up
chr19	48617405	<0.001	promoter-TSS_(ENST00000549533.1)	RPL18	protein_coding	Up
chr1	8868028	<0.001	TTS_(ENST00000489867.2)	ENO1	protein_coding	Up
chr6	44250422	<0.001	exon_(ENST00000371554.2,_exon_6_of_12)	HSP90AB1	protein_coding	Up
chr1	35189043	<0.001	exon_(ENST00000470472.5,_exon_3_of_9)	SFPQ	protein_coding	Up
chr1	101256439	<0.001	exon_(ENST00000455561.1,_exon_1_of_1)	RP4-575N6.2	processed_pseudogene	Up
chr19	49490267	<0.001	promoter-TSS_(ENST00000365633.1)	SNORD34	protein_coding	Up
chr12	117370333	<0.001	intron_(ENST00000549189.1,_intron_1_of_1)	NOS1	protein_coding	Up
chr1	45606544	<0.001	promoter-TSS_(ENST00000626823.1)	AL355480.4	pseudogene	Up
chr20	49222998	<0.001	exon_(ENST00000371764.8,_exon_3_of_21)	DDX27	protein_coding	Up
chr12	53455927	<0.001	promoter-TSS_(ENST00000548190.1)	PCBP2	protein_coding	Up
chr2	171979303	<0.001	exon_(ENST00000392584.2,_exon_4_of_4)	HAT1	protein_coding	Up
chr17	16441474	<0.001	promoter-TSS_(ENST00000585048.1)	RP11-138I1.3	lincRNA	Up
chr12	76050551	<0.001	promoter-TSS_(ENST00000552013.1)	NAP1L1	protein_coding	Up
chr5	88782938	<0.001	intron_(ENST00000637531.1,_intron_1_of_1)	MEF2C	protein_coding	Up
chr6	36525614	<0.001	exon_(ENST00000229812.7,_exon_3_of_14)	STK38	protein_coding	Up
chr9	63379191	<0.001	exon_(ENST00000443754.1,_exon_2_of_8)	RP11-236F9.4	unprocessed_pseudogene	Up
chr6	151225622	<0.001	TTS_(ENST00000440335.1)	RP11-613F7.1	processed_pseudogene	Up
chr14	20343301	<0.001	promoter-TSS_(ENST00000527915.5)	PARP2	protein_coding	Up
chr5	138556821	<0.001	TTS_(ENST00000507097.5)	HSPA9	protein_coding	Up
chr21	8226054	<0.001	intron_(ENST00000623664.1,_intron_5_of_6)	CH507-513H4.1	lincRNA	Up
chr21	8219981	<0.001	intron_(ENST00000623664.1,_intron_2_of_6)	CH507-513H4.1	lincRNA	Up
chr7	44799412	<0.001	exon_(ENST00000489459.5,_exon_4_of_6)	PPIA	protein_coding	Up
chr5	139325504	<0.001	exon_(ENST00000504203.5,_exon_15_of_17)	CTB-43P18.3	protein_coding	Up
chr8	43010355	<0.001	TTS_(ENST00000526882.5)	HOOK3	protein_coding	Up
chr7	35904274	<0.001	exon_(ENST00000399034.7,_exon_13_of_13)	Sep-07	protein_coding	Up
chr3	180947885	<0.001	exon_(ENST00000491062.5,_exon_2_of_14)	FXR1	protein_coding	Up
chr10	32019906	<0.001	exon_(ENST00000493889.1,_exon_2_of_5)	KIF5B	protein_coding	Up
chr21	8206644	<0.001	TTS_(ENST00000610482.1)	RF01518	misc_RNA	Up
chr17	43002892	<0.001	TTS_(ENST00000253788.10)	RPL27	protein_coding	Up
chr19	3977269	<0.001	TTS_(ENST00000596417.1)	EEF2	protein_coding	Up
chr11	123061647	<0.001	promoter-TSS_(ENST00000227378.7)	HSPA8	protein_coding	Up
chr19	12643877	<0.001	promoter-TSS_(ENST00000325000.4)	CTD-2192J16.15	processed_pseudogene	Up
chr19	3980956	<0.001	TTS_(ENST00000598436.1)	EEF2	protein_coding	Up
chr11	75404478	<0.001	promoter-TSS_(ENST00000384714.1)	SNORD15B	snoRNA	Up
chr16	1964521	<0.001	promoter-TSS_(ENST00000533872.5)	RPS2	lincRNA	Up
chr17	67903870	<0.001	TTS_(ENST00000335221.9)	BPTF	protein_coding	Up
chr19	2050665	<0.001	intron_(ENST00000591601.5,_intron_1_of_12)	MKNK2	protein_coding	Up
chr3	101682827	<0.001	exon_(ENST00000394077.7,_exon_4_of_6)	RPL24	protein_coding	Up
chr19	47755390	<0.001	promoter-TSS_(ENST00000594182.1)	GLTSCR2	protein_coding	Up
chr5	98873627	<0.001	exon_(ENST00000284049.7,_exon_25_of_35)	CHD1	protein_coding	Up
chr21	8407790	<0.001	intron_(ENST00000623860.2,_intron_5_of_6)	CH507-528H12.1	lincRNA	Up
chr16	25692330	<0.001	exon_(ENST00000331351.5,_exon_1_of_2)	HS3ST4	protein_coding	Up
chr19	54201224	<0.001	promoter-TSS_(ENST00000441429.1)	RPS9	protein_coding	Up
chr1	117402305	<0.001	exon_(ENST00000356554.7,_exon_2_of_13)	MAN1A2	protein_coding	Up
chr1	28508658	<0.001	promoter-TSS_(ENST00000363217.1)	SNORA73B	snoRNA	Up
chr16	72957817	<0.001	exon_(ENST00000268489.9,_exon_2_of_10)	ZFHX3	protein_coding	Up
chr20	5117502	<0.001	exon_(ENST00000379160.3,_exon_5_of_7)	PCNA	protein_coding	Up
chr12	80102949	<0.001	TTS_(ENST00000492623.1)	RP11-244J10.1	processed_pseudogene	Up
chr2	186502534	<0.001	exon_(ENST00000468120.5,_exon_5_of_6)	ZC3H15	protein_coding	Up
chr11	10801525	<0.001	promoter-TSS_(ENST00000530564.1)	EIF4G2	protein_coding	Up
chr16	11243210	<0.001	exon_(ENST00000571636.1,_exon_1_of_1)	RP11-485G7.4	processed_pseudogene	Up
chr9	128693673	<0.001	TTS_(ENST00000480536.1)	SET	protein_coding	Up
chr6	107881232	<0.001	exon_(ENST00000465210.1,_exon_2_of_2)	SEC63	protein_coding	Up
chr3	25618464	<0.001	promoter-TSS_(ENST00000616344.1)	RF02271	misc_RNA	Up
chr7	105091296	<0.001	exon_(ENST00000622386.1,_exon_14_of_15)	KMT2E	protein_coding	Up
chr3	40461640	<0.001	TTS_(ENST00000461368.1)	RPL14	protein_coding	Up
chr5	77693334	<0.001	TTS_(ENST00000520039.1)	TBCA	protein_coding	Up
chr21	8410018	<0.001	intron_(ENST00000623860.2,_intron_6_of_6)	CH507-528H12.1	lincRNA	Up
chr15	82538353	<0.001	TTS_(ENST00000559776.1)	RPS17	protein_coding	Up
chr12	56713648	<0.001	promoter-TSS_(ENST00000546410.1)	NACA	protein_coding	Up
chr1	630952	<0.001	promoter-TSS_(ENST00000414273.1)	RP5-857K21.6	unprocessed_pseudogene	Up
chr20	35729347	<0.001	promoter-TSS_(ENST00000448303.5)	RBM39	protein_coding	Up
chr5	171407735	<0.001	TTS_(ENST00000393820.2)	NPM1	protein_coding	Up
chr17	38852624	<0.001	promoter-TSS_(ENST00000516890.1)	SNORA21B	snoRNA	Up
chrM	5487	<0.001	promoter-TSS_(ENST00000387382.1)	MT-TW	protein_coding	Up
chr1	632637	<0.001	promoter-TSS_(ENST00000621981.1)	MIR6723	miRNA	Up
chr12	45729690	<0.001	promoter-TSS_(ENST00000427628.5)	ARID2	protein_coding	Up
chr12	64338610	<0.001	exon_(ENST00000545001.2,_exon_1_of_1)	RP11-114F3.2	processed_pseudogene	Up
chr5	82276165	<0.001	TTS_(ENST00000503605.1)	RPS23	protein_coding	Up
chr6	35070939	<0.001	TTS_(ENST00000616756.1)	RP11-174N3.4	processed_pseudogene	Up
chr13	50043224	<0.001	TTS_(ENST00000235290.7)	DLEU2	antisense	Up
chr11	67682813	<0.001	TTS_(ENST00000472498.2)	RPL37P2	processed_pseudogene	Up
chr21	8207731	<0.001	promoter-TSS_(ENST00000615959.1)	MIR3648-1	miRNA	Up
chr16	89562355	<0.001	promoter-TSS_(ENST00000472354.1)	RPL13	protein_coding	Up
chr1	92841786	<0.001	TTS_(ENST00000384792.1)	SNORA66	protein_coding	Up
chrX	24788749	<0.001	exon_(ENST00000447718.1,_exon_1_of_1)	EEF1B4	processed_pseudogene	Up
chr16	57172305	<0.001	TTS_(ENST00000570184.1)	FAM192A	protein_coding	Up
chr1	28507466	<0.001	promoter-TSS_(ENST00000364938.1)	SNORA73A	snoRNA	Up
chr11	17075506	<0.001	promoter-TSS_(ENST00000606526.1)	SNORD14A	snoRNA	Up
chr3	47693262	<0.001	exon_(ENST00000485737.1,_exon_2_of_5)	SMARCC1	protein_coding	Up
chr19	49489903	<0.001	promoter-TSS_(ENST00000362761.1)	SNORD33	protein_coding	Up
chr8	101369364	<0.001	exon_(ENST00000519039.1,_exon_1_of_1)	NACAP1	transcribed_processed_pseudogene	Up
chr2	3580833	<0.001	TTS_(ENST00000407445.8)	RPS7	protein_coding	Up
chrM	5785	<0.001	promoter-TSS_(ENST00000387400.1)	MT-TN	Mt_tRNA	Up
chr11	17074448	<0.001	TTS_(ENST00000606526.1)	SNORD14A	protein_coding	Up
chrX	136511775	<0.001	exon_(ENST00000535601.5,_exon_10_of_10)	HTATSF1	protein_coding	Up
chr2	32916499	<0.001	intron_(ENST00000414054.5,_intron_4_of_4)	AL121656.4	lincRNA	Up
chr19	1438862	<0.001	exon_(ENST00000617694.4,_exon_2_of_4)	RPS15	protein_coding	Up
chr12	76059828	<0.001	TTS_(ENST00000547479.5)	NAP1L1	protein_coding	Up
chr1	233288946	<0.001	TTS_(ENST00000443360.1)	RP5-862P8.1	processed_pseudogene	Up
chr13	45340733	<0.001	promoter-TSS_(ENST00000517509.5)	TPT1-AS1	processed_transcript	Up
chr5	171392957	<0.001	TTS_(ENST00000518587.1)	NPM1	protein_coding	Up
chr3	25642342	<0.001	exon_(ENST00000424225.1,_exon_5_of_27)	TOP2B	protein_coding	Up
chr5	33448628	<0.001	exon_(ENST00000506040.1,_exon_3_of_3)	TARS	protein_coding	Up
chr8	17960350	<0.001	TTS_(ENST00000517730.5)	PCM1	protein_coding	Up
chr17	16440205	<0.001	TTS_(ENST00000585048.1)	RP11-138I1.3	snoRNA	Up
chr17	39202395	<0.001	exon_(ENST00000577741.2,_exon_3_of_5)	RPL19	protein_coding	Up
chr6	36524427	<0.001	exon_(ENST00000229812.7,_exon_4_of_14)	STK38	protein_coding	Up
chr10	78035702	<0.001	exon_(ENST00000372360.8,_exon_3_of_6)	RPS24	protein_coding	Up
chr5	61375311	<0.001	exon_(ENST00000439448.2,_exon_1_of_1)	RP11-631M6.2	processed_pseudogene	Up
chr16	46678995	<0.001	promoter-TSS_(ENST00000568642.5)	VPS35	protein_coding	Up
chrX	70963041	<0.001	promoter-TSS_(ENST00000429775.2)	RP11-320L13.2	processed_pseudogene	Up
chr22	17613242	<0.001	exon_(ENST00000460085.1,_exon_3_of_3)	ATP6V1E1	protein_coding	Up
chr11	10804032	<0.001	TTS_(ENST00000534605.1)	EIF4G2	protein_coding	Up
chr17	81512591	<0.001	promoter-TSS_(ENST00000574671.5)	ACTG1	protein_coding	Up
chr11	119015740	<0.001	TTS_(ENST00000527791.5)	RPS25	protein_coding	Up
chr14	105978745	<0.001	exon_(ENST00000392301.3,_exon_1_of_1)	AB019441.29	processed_pseudogene	Up
chr21	8224937	<0.001	intron_(ENST00000623664.1,_intron_5_of_6)	CH507-513H4.1	lincRNA	Up
chr5	35876790	<0.001	TTS_(ENST00000505093.1)	IL7R	protein_coding	Up
chr3	25620726	<0.001	exon_(ENST00000424225.1,_exon_23_of_27)	TOP2B	protein_coding	Up
chr17	46721675	<0.001	TTS_(ENST00000484240.1)	CTC-305D20.1	processed_pseudogene	Up
chr17	7576883	<0.001	promoter-TSS_(ENST00000581841.1)	EIF4A1	protein_coding	Up
chr7	23522184	<0.001	exon_(ENST00000392502.8,_exon_3_of_10)	TRA2A	protein_coding	Up
chr1	153992095	<0.001	TTS_(ENST00000392558.4)	RPS27	protein_coding	Up
chr22	20986511	0.000101468	exon_(ENST00000493460.2,_exon_3_of_3)	LZTR1	protein_coding	Up
chr9	128692682	0.000101541	TTS_(ENST00000480536.1)	SET	protein_coding	Up
chr20	36890376	0.00010337	TTS_(ENST00000647163.1)	SAMHD1	protein_coding	Up
chr9	15486874	0.000104491	exon_(ENST00000380716.8,_exon_5_of_11)	PSIP1	protein_coding	Up
chr10	68983788	0.000106618	exon_(ENST00000354185.8,_exon_15_of_15)	DDX21	protein_coding	Up
chr7	141750331	0.000106826	TTS_(ENST00000498107.5)	SSBP1	protein_coding	Up
chr12	76049232	0.000108386	TTS_(ENST00000548044.5)	NAP1L1	protein_coding	Up
chr16	28400468	0.000108683	exon_(ENST00000398944.7,_exon_7_of_21)	EIF3CL	protein_coding	Up
chr10	42796619	0.00010882	exon_(ENST00000374518.5,_exon_10_of_23)	BMS1	protein_coding	Up
chr14	39177898	0.000109002	TTS_(ENST00000556530.1)	PNN	protein_coding	Up
chr10	110589912	0.000109661	exon_(ENST00000361804.4,_exon_15_of_29)	SMC3	protein_coding	Up
chr14	55672955	0.000110915	promoter-TSS_(ENST00000554294.1)	KTN1	protein_coding	Up
chr17	1354252	0.000113299	exon_(ENST00000573196.5,_exon_3_of_4)	YWHAE	protein_coding	Up
chr10	32028529	0.000113325	exon_(ENST00000302418.4,_exon_15_of_26)	KIF5B	protein_coding	Up
chr21	8215116	0.00011437	intron_(ENST00000623664.1,_intron_2_of_6)	CH507-513H4.1	lincRNA	Up
chrX	139852465	0.000114386	intron_(ENST00000485626.1,_intron_1_of_6)	ATP11C	protein_coding	Up
chr8	26354489	0.000115691	promoter-TSS_(ENST00000518215.5)	PPP2R2A	protein_coding	Up
chr8	116858372	0.000116069	exon_(ENST00000523547.1,_exon_5_of_6)	RAD21	protein_coding	Up
chr5	10264777	0.000117632	exon_(ENST00000506600.1,_exon_10_of_10)	CCT5	protein_coding	Up
chr20	5117617	0.000118284	exon_(ENST00000379160.3,_exon_5_of_7)	PCNA	protein_coding	Up
chr7	55646001	0.000118721	exon_(ENST00000416519.1,_exon_1_of_1)	RP11-310H4.4	processed_pseudogene	Up
chr3	25637265	0.000119102	exon_(ENST00000424225.1,_exon_7_of_27)	TOP2B	protein_coding	Up
chr22	45183426	0.000119641	TTS_(ENST00000422489.1)	NUP50	protein_coding	Up
chr2	202297865	0.000120075	TTS_(ENST00000433543.2)	NOP58	protein_coding	Up
chr2	47160786	0.000121163	TTS_(ENST00000409563.5)	CALM2	protein_coding	Up
chr5	98901039	0.000124126	exon_(ENST00000284049.7,_exon_6_of_35)	CHD1	protein_coding	Up
chr8	123370923	0.000124601	exon_(ENST00000519124.5,_exon_6_of_28)	ATAD2	protein_coding	Up
chr8	66922366	0.000124806	TTS_(ENST00000364849.1)	SNORD87	snoRNA	Up
chr14	90404709	0.000125967	TTS_(ENST00000555267.1)	CALM1	protein_coding	Up
chr6	149512175	0.000127978	exon_(ENST00000340881.2,_exon_2_of_3)	PPIL4	protein_coding	Up
chr12	53455481	0.000128191	promoter-TSS_(ENST00000548190.1)	PCBP2	protein_coding	Up
chr11	75079549	0.000133232	exon_(ENST00000532878.1,_exon_1_of_1)	NPM1P50	transcribed_processed_pseudogene	Up
chr11	10799056	0.000134197	TTS_(ENST00000534272.1)	EIF4G2	protein_coding	Up
chr3	160412346	0.000134626	promoter-TSS_(ENST00000467263.1)	SMC4	protein_coding	Up
chr14	102583113	0.00013558	promoter-TSS_(ENST00000479428.3)	RN7SL546P	misc_RNA	Up
chr15	78887289	0.000138883	TTS_(ENST00000558539.5)	MORF4L1	protein_coding	Up
chr14	96525356	0.000139543	promoter-TSS_(ENST00000555912.1)	PAPOLA	protein_coding	Up
chr11	14830779	0.000139576	exon_(ENST00000455098.2,_exon_8_of_16)	PDE3B	protein_coding	Up
chr7	6741714	0.000140179	exon_(ENST00000403974.6,_exon_3_of_6)	PMS2CL	transcribed_unprocessed_pseudogene	Up
chr4	82358737	0.000140713	TTS_(ENST00000509107.1)	HNRNPD	protein_coding	Up
chr20	34103512	0.000140972	exon_(ENST00000374980.2,_exon_3_of_9)	EIF2S2	protein_coding	Up
chr16	24572313	0.000143729	TTS_(ENST00000646282.1)	RBBP6	protein_coding	Up
chr8	18011730	0.000144823	exon_(ENST00000327578.9,_exon_33_of_36)	PCM1	protein_coding	Up
chr7	65873273	0.000147284	promoter-TSS_(ENST00000360768.3)	VKORC1L1	protein_coding	Up
chr19	47755776	0.000150215	promoter-TSS_(ENST00000598285.1)	GLTSCR2	protein_coding	Up
chr11	72940902	0.000153293	exon_(ENST00000439829.1,_exon_1_of_1)	AP002381.2	processed_pseudogene	Up
chr5	133103917	0.000156528	TTS_(ENST00000615899.1)	HSPA4	protein_coding	Up
chr9	107295948	0.000157735	intron_(ENST00000442587.1,_intron_1_of_3)	RAD23B	protein_coding	Up
chr1	13115798	0.000161569	exon_(ENST00000621994.2,_exon_2_of_2)	HNRNPCL2	protein_coding	Up
chr15	64951962	0.000162107	promoter-TSS_(ENST00000619654.1)	CTD-2017F17.2	antisense	Up
chr8	38276452	0.00016277	TTS_(ENST00000529872.1)	DDHD2	protein_coding	Up
chr17	59958893	0.000168445	promoter-TSS_(ENST00000486103.6)	RNFT1	protein_coding	Up
chr11	812780	0.000174562	TTS_(ENST00000525722.1)	RPLP2	protein_coding	Up
chr11	108852190	0.000175206	exon_(ENST00000322536.7,_exon_16_of_18)	DDX10	protein_coding	Up
chrX	16757253	0.000176205	exon_(ENST00000380155.3,_exon_8_of_9)	SYAP1	protein_coding	Up
chr1	205723963	0.000180602	exon_(ENST00000367142.4,_exon_4_of_7)	NUCKS1	protein_coding	Up
chr20	59836542	0.000180808	exon_(ENST00000541461.5,_exon_9_of_13)	PHACTR3	protein_coding	Up
chr3	143051031	0.000180967	exon_(ENST00000463563.6,_exon_26_of_29)	U2SURP	protein_coding	Up
chr15	34531534	0.000184491	exon_(ENST00000342314.9,_exon_6_of_16)	GOLGA8B	protein_coding	Up
chr12	95485899	0.00018565	promoter-TSS_(ENST00000546478.1)	METAP2	protein_coding	Up
chr9	63834494	0.000186683	exon_(ENST00000376334.3,_exon_7_of_9)	FRG1JP	unprocessed_pseudogene	Up
chr11	110247774	0.000186956	exon_(ENST00000647231.1,_exon_10_of_16)	RDX	protein_coding	Up
chr16	2514511	0.000187759	intron_(ENST00000565223.1,_intron_1_of_2)	ATP6V0C	protein_coding	Up
chr2	97243931	0.000187877	exon_(ENST00000461153.6,_exon_70_of_75)	ANKRD36	protein_coding	Up
chr19	48241003	0.000187958	promoter-TSS_(ENST00000521415.5)	CARD8	protein_coding	Up
chr8	66922664	0.000189699	promoter-TSS_(ENST00000364849.1)	SNORD87	snoRNA	Up
chr8	97713731	0.000191863	exon_(ENST00000519293.1,_exon_2_of_5)	MTDH	protein_coding	Up
chr8	24577321	0.000193479	intron_(ENST00000519689.1,_intron_2_of_4)	RP11-624C23.1	antisense	Up
chr7	56058435	0.000193704	exon_(ENST00000275603.8,_exon_7_of_14)	CCT6A	protein_coding	Up
chr1	180011990	0.000194741	exon_(ENST00000367607.7,_exon_9_of_38)	CEP350	protein_coding	Up
chr1	28205291	0.000197272	promoter-TSS_(ENST00000603289.5)	DNAJC8	protein_coding	Up
chr19	54973990	0.000197441	promoter-TSS_(ENST00000397169.3)	NLRP2	protein_coding	Up
chr12	27755240	0.000202486	exon_(ENST00000538315.5,_exon_7_of_7)	MRPS35	protein_coding	Up
chr10	110885342	0.000203627	promoter-TSS_(ENST00000462577.5)	PDCD4	protein_coding	Up
chr5	64741077	0.000204654	TTS_(ENST00000510616.5)	SREK1IP1	protein_coding	Up
chr16	11841746	0.000207076	TTS_(ENST00000570767.5)	RSL1D1	protein_coding	Up
chr1	28203804	0.000207925	exon_(ENST00000489277.5,_exon_9_of_10)	DNAJC8	protein_coding	Up
chr1	146156150	0.00020818	exon_(ENST00000362074.7,_exon_5_of_5)	NOTCH2NL	protein_coding	Up
chr19	11408837	0.000209123	promoter-TSS_(ENST00000365487.1)	RF00019	misc_RNA	Up
chrX	68784704	0.000211467	exon_(ENST00000396021.2,_exon_2_of_2)	RP13-178D16.2	processed_pseudogene	Up
chr5	32591650	0.000211815	TTS_(ENST00000510442.1)	SUB1	protein_coding	Up
chr5	140524148	0.000214359	promoter-TSS_(ENST00000433049.5)	ANKHD1	protein_coding	Up
chr4	70833153	0.000214382	promoter-TSS_(ENST00000506453.1)	GRSF1	protein_coding	Up
chr2	24275749	0.000216672	exon_(ENST00000406921.7,_exon_18_of_30)	ITSN2	protein_coding	Up
chr5	62353339	0.000218313	TTS_(ENST00000504883.1)	KIF2A	protein_coding	Up
chr12	56670324	0.000218888	TTS_(ENST00000482040.3)	RN7SL809P	misc_RNA	Up
chrM	8051	0.000221286	promoter-TSS_(ENST00000361851.1)	MT-ATP8	protein_coding	Up
chr11	47191254	0.000225178	TTS_(ENST00000473109.2)	RP11-390K5.1	processed_pseudogene	Up
chr17	32351852	0.000225816	exon_(ENST00000577908.5,_exon_2_of_14)	ZNF207	protein_coding	Up
chr12	25101198	0.000228349	promoter-TSS_(ENST00000555862.1)	RP11-713N11.4	antisense	Up
chr5	66044272	0.000228472	exon_(ENST00000511297.5,_exon_17_of_25)	ERBIN	protein_coding	Up
chr1	92834832	0.000235216	promoter-TSS_(ENST00000645908.1)	RPL5	protein_coding	Up
chr7	103322586	0.000236188	TTS_(ENST00000454277.5)	DNAJC2	protein_coding	Up
chrX	73823802	0.000236729	exon_(ENST00000604411.1,_exon_1_of_1)	TSIX	lincRNA	Up
chr11	77702429	0.0002379	TTS_(ENST00000534794.1)	RSF1	protein_coding	Up
chr8	143581310	0.000238824	promoter-TSS_(ENST00000529576.5)	EEF1D	protein_coding	Up
chr3	69039610	0.00023895	exon_(ENST00000488010.5,_exon_6_of_16)	TMF1	protein_coding	Up
chr10	78040635	0.000239247	TTS_(ENST00000372360.8)	RPS24	protein_coding	Up
chr12	98545031	0.000242997	exon_(ENST00000556029.5,_exon_7_of_9)	TMPO	protein_coding	Up
chr22	36523252	0.000243235	TTS_(ENST00000402116.2)	EIF3D	protein_coding	Up
chr9	33030629	0.000245434	exon_(ENST00000330899.4,_exon_5_of_9)	DNAJA1	protein_coding	Up
chr22	41628155	0.000245466	exon_(ENST00000360079.7,_exon_3_of_13)	XRCC6	protein_coding	Up
chr19	2050926	0.000245939	promoter-TSS_(ENST00000586828.5)	MKNK2	protein_coding	Up
chr20	5115550	0.000246621	exon_(ENST00000379160.3,_exon_6_of_7)	PCNA	protein_coding	Up
chr1	67420133	0.000248312	exon_(ENST00000462814.1,_exon_1_of_2)	SERBP1	protein_coding	Up
chr1	36296719	0.000249206	exon_(ENST00000469141.6,_exon_10_of_13)	THRAP3	protein_coding	Up
chr19	10175560	0.000250624	TTS_(ENST00000592054.5)	DNMT1	protein_coding	Up
chr5	146503499	0.000251832	promoter-TSS_(ENST00000514719.1)	TCERG1	protein_coding	Up
chr3	69042836	0.00025376	TTS_(ENST00000477872.1)	TMF1	protein_coding	Up
chrX	119936317	0.000256659	exon_(ENST00000371410.4,_exon_4_of_9)	NKAP	protein_coding	Up
chr18	57615709	0.000257243	exon_(ENST00000587675.5,_exon_3_of_7)	NARS	protein_coding	Up
chr5	55341714	0.000259393	exon_(ENST00000502953.1,_exon_3_of_4)	SKIV2L2	protein_coding	Up
chr1	70246865	0.000260383	exon_(ENST00000370950.7,_exon_10_of_13)	SRSF11	protein_coding	Up
chr20	32432922	0.000263092	TTS_(ENST00000555564.2)	ASXL1	protein_coding	Up
chr6	52267920	0.000265561	exon_(ENST00000616552.4,_exon_14_of_17)	MCM3	protein_coding	Up
chr21	8222294	0.000266334	intron_(ENST00000623664.1,_intron_2_of_6)	CH507-513H4.1	lincRNA	Up
chr16	11891082	0.000267994	exon_(ENST00000565267.5,_exon_4_of_12)	GSPT1	protein_coding	Up
chr9	2833395	0.000272336	exon_(ENST00000397885.2,_exon_5_of_18)	PUM3	protein_coding	Up
chr1	16685938	0.000273143	exon_(ENST00000419267.1,_exon_1_of_1)	EIF1AP1	processed_pseudogene	Up
chr14	50754583	0.000274635	exon_(ENST00000453196.5,_exon_20_of_30)	NIN	protein_coding	Up
chrX	118566623	0.000274872	exon_(ENST00000276202.8,_exon_9_of_53)	DOCK11	protein_coding	Up
chr20	41077602	0.00027585	exon_(ENST00000361337.2,_exon_5_of_21)	TOP1	protein_coding	Up
chr7	26206447	0.000280961	promoter-TSS_(ENST00000462165.2)	CBX3	protein_coding	Up
chr5	123382154	0.000282557	exon_(ENST00000306467.9,_exon_14_of_20)	CEP120	protein_coding	Up
chr11	77619626	0.000282557	promoter-TSS_(ENST00000526761.5)	CLNS1A	protein_coding	Up
chr19	8465497	0.000286112	promoter-TSS_(ENST00000597270.1)	HNRNPM	protein_coding	Up
chr9	2076278	0.000287943	promoter-TSS_(ENST00000635185.1)	SMARCA2	protein_coding	Up
chr5	100885154	0.000288371	TTS_(ENST00000451528.2)	ST8SIA4	protein_coding	Up
chr5	131714590	0.000288371	intron_(ENST00000510461.5,_intron_6_of_17)	FNIP1	protein_coding	Up
chr13	45338728	0.000288935	TTS_(ENST00000527226.2)	TPT1	protein_coding	Up
chr22	17612860	0.000289088	TTS_(ENST00000460085.1)	ATP6V1E1	protein_coding	Up
chr2	216127597	0.000289213	exon_(ENST00000392133.7,_exon_10_of_23)	XRCC5	protein_coding	Up
chr13	19564229	0.000291127	exon_(ENST00000456608.1,_exon_1_of_1)	RP11-76K19.4	processed_pseudogene	Up
chrX	140032806	0.000296581	exon_(ENST00000416838.1,_exon_1_of_1)	RP11-364B14.2	processed_pseudogene	Up
chr22	22286682	0.00029737	exon_(ENST00000610778.1,_exon_1_of_1)	LL22NC03-2H8.5	lincRNA	Up
chr1	67424908	0.000298803	promoter-TSS_(ENST00000493607.1)	SERBP1	protein_coding	Up
chr11	14709147	0.000305736	intron_(ENST00000534317.1,_intron_1_of_1)	PDE3B	protein_coding	Up
chr19	40406780	0.000305736	TTS_(ENST00000599513.1)	PRX	protein_coding	Up
chrX	120532505	0.000305736	exon_(ENST00000497616.1,_exon_5_of_5)	CUL4B	protein_coding	Up
chr10	92669464	0.000309087	exon_(ENST00000428356.1,_exon_1_of_1)	EIF2S2P3	processed_pseudogene	Up
chrX	53086161	0.000309764	TTS_(ENST00000579390.1)	TSPYL2	protein_coding	Up
chr8	116856204	0.000315936	exon_(ENST00000297338.6,_exon_8_of_14)	RAD21	protein_coding	Up
chr12	68825763	0.000316514	intron_(ENST00000428863.6,_intron_7_of_7)	MDM2	protein_coding	Up
chr11	810021	0.000319675	promoter-TSS_(ENST00000530398.1)	RPLP2	protein_coding	Up
chr5	122827430	0.000323745	promoter-TSS_(ENST00000507852.1)	SNX2	protein_coding	Up
chr16	60024675	0.000323865	TTS_(ENST00000564443.1)	RP11-430C1.2	processed_pseudogene	Up
chr11	33339370	0.000324661	TTS_(ENST00000534262.1)	HIPK3	protein_coding	Up
chr17	1361982	0.000325157	promoter-TSS_(ENST00000496706.1)	YWHAE	protein_coding	Up
chr13	101024806	0.000329223	intron_(ENST00000457843.1,_intron_4_of_7)	RP11-430M15.1	antisense	Up
chr17	2332316	0.000331831	exon_(ENST00000301364.9,_exon_8_of_15)	TSR1	protein_coding	Up
chr19	2271405	0.000334864	promoter-TSS_(ENST00000589361.2)	OAZ1	protein_coding	Up
chr12	69592996	0.0003404	TTS_(ENST00000546850.1)	CCT2	protein_coding	Up
chr7	92579337	0.000343049	exon_(ENST00000481407.5,_exon_3_of_9)	FAM133B	protein_coding	Up
chr6	116453413	0.000344084	exon_(ENST00000402326.1,_exon_1_of_1)	RP1-93H18.3	processed_pseudogene	Up
chr1	8750605	0.000346853	exon_(ENST00000437586.1,_exon_1_of_1)	RP4-633I8.1	processed_pseudogene	Up
chr10	32021042	0.000348376	promoter-TSS_(ENST00000493889.1)	KIF5B	protein_coding	Up
chr10	58716020	0.000348573	exon_(ENST00000332869.5,_exon_1_of_1)	RP11-79I23.2	processed_pseudogene	Up
chr5	71510857	0.000350801	exon_(ENST00000358731.8,_exon_17_of_39)	BDP1	protein_coding	Up
chr5	70422133	0.000354953	exon_(ENST00000507549.7,_exon_6_of_9)	GTF2H2B	transcribed_unprocessed_pseudogene	Up
chr11	18262188	0.000357338	exon_(ENST00000526214.1,_exon_1_of_1)	ST13P5	processed_pseudogene	Up
chr20	62137384	0.000358641	exon_(ENST00000484488.5,_exon_6_of_7)	PSMA7	protein_coding	Up
chr5	80628524	0.000360392	TTS_(ENST00000508282.1)	DHFR	protein_coding	Up
chrX	123619421	0.000363065	TTS_(ENST00000464604.1)	THOC2	protein_coding	Up
chr20	35740844	0.000365405	promoter-TSS_(ENST00000449489.5)	RBM39	protein_coding	Up
chr20	29100389	0.000366008	exon_(ENST00000635586.1,_exon_7_of_9)	FRG1DP	unprocessed_pseudogene	Up
chr11	14831660	0.000367027	exon_(ENST00000455098.2,_exon_9_of_16)	PDE3B	protein_coding	Up
chr16	4860684	0.000367683	promoter-TSS_(ENST00000585857.1)	UBN1	protein_coding	Up
chr5	37001009	0.000368526	TTS_(ENST00000503274.1)	NIPBL	protein_coding	Up
chr19	32585879	0.000368754	promoter-TSS_(ENST00000588622.1)	PDCD5	protein_coding	Up
chr21	8405743	0.000368756	intron_(ENST00000623860.2,_intron_2_of_6)	CH507-528H12.1	lincRNA	Up
chr11	83274659	0.000370022	exon_(ENST00000526265.5,_exon_2_of_4)	CCDC90B	protein_coding	Up
chr5	138508717	0.000370022	exon_(ENST00000499810.6,_exon_10_of_11)	ETF1	protein_coding	Up
chr6	157407797	0.000371139	intron_(ENST00000414563.6,_intron_1_of_8)	ZDHHC14	protein_coding	Up
chr7	35885848	0.000372317	exon_(ENST00000399034.7,_exon_9_of_13)	Sep-07	protein_coding	Up
chr6	99402599	0.00037452	promoter-TSS_(ENST00000481229.1)	PNISR	protein_coding	Up
chr16	72787717	0.0003763	exon_(ENST00000268489.9,_exon_10_of_10)	ZFHX3	antisense	Up
chr20	21339064	0.000378305	exon_(ENST00000377191.4,_exon_14_of_30)	XRN2	protein_coding	Up
chr16	4859910	0.000382755	promoter-TSS_(ENST00000585857.1)	UBN1	protein_coding	Up
chr5	122819005	0.000383336	exon_(ENST00000514030.1,_exon_2_of_4)	SNX2	protein_coding	Up
chr22	12615446	0.000385631	exon_(ENST00000634617.1,_exon_3_of_9)	FRG1GP	unprocessed_pseudogene	Up
chrX	115629285	0.000385999	exon_(ENST00000420625.6,_exon_3_of_16)	PLS3	protein_coding	Up
chr16	52655811	0.000388018	exon_(ENST00000567701.1,_exon_1_of_1)	RP11-297L17.6	processed_pseudogene	Up
chr5	146493008	0.000393206	TTS_(ENST00000515203.5)	TCERG1	protein_coding	Up
chr14	58270438	0.000393791	TTS_(ENST00000557322.1)	CTD-2002H8.2	sense_overlapping	Up
chr4	39342449	0.00039431	exon_(ENST00000418436.5,_exon_5_of_10)	RFC1	protein_coding	Up
chr18	20991286	0.000395255	exon_(ENST00000399799.2,_exon_18_of_33)	ROCK1	protein_coding	Up
chr17	7574773	0.000397035	promoter-TSS_(ENST00000386847.1)	SNORA48	protein_coding	Up
chr5	138556074	0.000398071	TTS_(ENST00000512328.1)	HSPA9	protein_coding	Up
chr7	39706164	0.00039819	exon_(ENST00000005257.6,_exon_5_of_5)	RALA	protein_coding	Up
chr13	98015612	0.000398691	exon_(ENST00000491555.5,_exon_10_of_16)	IPO5	protein_coding	Up
chr1	148607079	0.000400194	TTS_(ENST00000593495.2)	NBPF14	protein_coding	Up
chr22	19931081	0.000400383	exon_(ENST00000474308.5,_exon_2_of_17)	TXNRD2	protein_coding	Up
chr19	40042663	0.000400383	intron_(ENST00000221355.10,_intron_5_of_5)	ZNF780B	protein_coding	Up
chr4	82428403	0.000400478	exon_(ENST00000630827.1,_exon_3_of_9)	HNRNPDL	protein_coding	Up
chr1	214614949	0.000403381	exon_(ENST00000464322.5,_exon_3_of_3)	CENPF	protein_coding	Up
chr3	9445262	0.00040656	promoter-TSS_(ENST00000464410.1)	SETD5	protein_coding	Up
chr7	92578365	0.00040781	promoter-TSS_(ENST00000490747.1)	FAM133B	protein_coding	Up
chr15	51938217	0.000407987	exon_(ENST00000299601.9,_exon_12_of_12)	LEO1	protein_coding	Up
chr5	37381663	0.000412172	exon_(ENST00000505799.1,_exon_3_of_3)	WDR70	protein_coding	Up
chr20	59035078	0.00041472	exon_(ENST00000371033.9,_exon_5_of_5)	PRELID3B	protein_coding	Up
chr15	64952159	0.00041949	promoter-TSS_(ENST00000619654.1)	CTD-2017F17.2	antisense	Up
chr5	25910579	0.000420016	exon_(ENST00000511640.1,_exon_1_of_1)	MSNP1	processed_pseudogene	Up
chrX	1508620	0.000420546	intron_(ENST00000381297.9,_intron_1_of_1)	P2RY8	protein_coding	Up
chr20	20037403	0.000430609	exon_(ENST00000490258.1,_exon_2_of_3)	CRNKL1	protein_coding	Up
chr11	86012374	0.000432358	TTS_(ENST00000532041.5)	PICALM	protein_coding	Up
chr17	47658571	0.000433641	TTS_(ENST00000577875.5)	KPNB1	protein_coding	Up
chr22	22285824	0.000434529	exon_(ENST00000610778.1,_exon_1_of_1)	LL22NC03-2H8.5	lincRNA	Up
chr20	43462315	0.000434825	TTS_(ENST00000483871.6)	SRSF6	protein_coding	Up
chr19	3977954	0.000435012	TTS_(ENST00000596417.1)	EEF2	protein_coding	Up
chr1	51786599	0.000437451	exon_(ENST00000486942.5,_exon_17_of_19)	OSBPL9	protein_coding	Up
chr8	123371282	0.000437907	exon_(ENST00000519124.5,_exon_5_of_28)	ATAD2	protein_coding	Up
chr8	38840244	0.000438115	TTS_(ENST00000520340.5)	TACC1	protein_coding	Up
chr19	53352601	0.000439079	exon_(ENST00000458035.2,_exon_4_of_4)	ZNF845	protein_coding	Up
chr14	49802474	0.000441118	promoter-TSS_(ENST00000556074.5)	NEMF	protein_coding	Up
chr12	32727074	0.000442311	TTS_(ENST00000551673.5)	YARS2	protein_coding	Up
chr19	15310379	0.00044318	intron_(ENST00000601941.1,_intron_1_of_3)	BRD4	protein_coding	Up
chr13	19751297	0.000444223	exon_(ENST00000471658.5,_exon_4_of_8)	PSPC1	protein_coding	Up
chr19	16089102	0.000446736	TTS_(ENST00000587201.5)	TPM4	protein_coding	Up
chr14	34783182	0.000449466	TTS_(ENST00000553385.1)	BAZ1A	protein_coding	Up
chr9	37128112	0.000450224	intron_(ENST00000461038.5,_intron_2_of_8)	ZCCHC7	protein_coding	Up
chr5	171388198	0.000451468	intron_(ENST00000521672.5,_intron_1_of_5)	NPM1	protein_coding	Up
chr5	139329449	0.000453015	TTS_(ENST00000509990.5)	CTB-43P18.3	protein_coding	Up
chr19	1752381	0.000453245	promoter-TSS_(ENST00000382349.4)	ONECUT3	protein_coding	Up
chr9	33030467	0.000455576	exon_(ENST00000330899.4,_exon_5_of_9)	DNAJA1	protein_coding	Up
chr13	24899524	0.000459646	exon_(ENST00000616936.4,_exon_9_of_16)	CENPJ	protein_coding	Up
chr8	81521575	0.000461365	promoter-TSS_(ENST00000518637.1)	RP11-257P3.3	antisense	Up
chr5	150094384	0.000465298	promoter-TSS_(ENST00000468161.1)	CTB-13H5.1	processed_pseudogene	Up
chr19	1432626	0.000465842	TTS_(ENST00000592453.2)	DAZAP1	protein_coding	Up
chr14	58521642	0.00046625	TTS_(ENST00000557392.1)	KIAA0586	protein_coding	Up
chr17	3825817	0.000470692	promoter-TSS_(ENST00000574911.5)	NCBP3	protein_coding	Up
chr18	26170163	0.000477857	TTS_(ENST00000579682.1)	DHFRP1	processed_pseudogene	Up
chr2	61502292	0.000481092	TTS_(ENST00000468259.1)	XPO1	protein_coding	Up
chr4	55868443	0.000482384	exon_(ENST00000349598.6,_exon_5_of_18)	EXOC1	protein_coding	Up
chr13	49733000	0.00048677	exon_(ENST00000261667.7,_exon_3_of_17)	KPNA3	protein_coding	Up
chr5	179723741	0.000487416	exon_(ENST00000505090.1,_exon_1_of_3)	CANX	protein_coding	Up
chr8	42968176	0.000489517	exon_(ENST00000527306.1,_exon_11_of_16)	HOOK3	protein_coding	Up
chrX	101883701	0.000489845	TTS_(ENST00000490757.2)	ZMAT1	protein_coding	Up
chr3	177593718	0.000491124	intron_(ENST00000442937.5,_intron_2_of_3)	RP11-335L9.1	lincRNA	Up
chrX	75742001	0.000492844	exon_(ENST00000399586.2,_exon_1_of_1)	RP11-324B6.1	processed_pseudogene	Up
chr4	118689439	0.000493936	TTS_(ENST00000508801.1)	METTL14	protein_coding	Up
chr11	70335591	0.000494048	promoter-TSS_(ENST00000530798.5)	PPFIA1	protein_coding	Up
chr1	67424220	0.000494204	TTS_(ENST00000490406.1)	SERBP1	protein_coding	Up
chr14	24137720	0.000495033	TTS_(ENST00000470718.5)	PSME1	protein_coding	Up
chr11	60175003	0.000497433	intron_(ENST00000533023.5,_intron_3_of_3)	MS4A6A	protein_coding	Up
chr5	68294653	0.000499212	TTS_(ENST00000519025.5)	PIK3R1	protein_coding	Up
chr11	130231644	0.000505425	TTS_(ENST00000529982.5)	ZBTB44	protein_coding	Up
chr7	74698981	0.000510894	TTS_(ENST00000434256.5)	AC083884.8	processed_transcript	Up
chr11	86014944	0.000514872	TTS_(ENST00000528256.1)	PICALM	protein_coding	Up
chr2	55235470	0.000517675	TTS_(ENST00000449323.5)	RPS27A	protein_coding	Up
chr9	92323461	0.000521586	exon_(ENST00000442668.6,_exon_3_of_17)	NOL8	protein_coding	Up
chr15	75868992	0.000529438	promoter-TSS_(ENST00000567921.1)	UBE2Q2	protein_coding	Up
chr22	45181341	0.000530817	exon_(ENST00000422489.1,_exon_4_of_5)	NUP50	protein_coding	Up
chr6	122444455	0.000531534	exon_(ENST00000339697.4,_exon_10_of_10)	SERINC1	protein_coding	Up
chr2	24271866	0.000532102	exon_(ENST00000406921.7,_exon_19_of_30)	ITSN2	protein_coding	Up
chr10	119056804	0.000533455	TTS_(ENST00000462527.2)	EIF3A	protein_coding	Up
chr19	39834544	0.000533686	promoter-TSS_(ENST00000601972.1)	DYRK1B	protein_coding	Up
chr16	11839794	0.000537351	TTS_(ENST00000573251.5)	RSL1D1	protein_coding	Up
chr2	170752066	0.000537411	exon_(ENST00000461070.1,_exon_1_of_1)	AC007405.5	processed_pseudogene	Up
chr8	124837659	0.000540589	intron_(ENST00000533496.1,_intron_2_of_2)	RP11-1082L8.3	lincRNA	Up
chr7	149334278	0.000541823	exon_(ENST00000423757.1,_exon_1_of_1)	AC004941.4	processed_pseudogene	Up
chr15	55183382	0.000542319	exon_(ENST00000562993.5,_exon_5_of_6)	RSL24D1	protein_coding	Up
chr16	26032546	0.000543425	TTS_(ENST00000433603.1)	AC093509.1	processed_pseudogene	Up
chr14	90404443	0.000543425	TTS_(ENST00000555267.1)	CALM1	protein_coding	Up
chr12	25104404	0.000548932	promoter-TSS_(ENST00000555194.1)	LRMP	protein_coding	Up
chr1	96796940	0.000549312	intron_(ENST00000609116.5,_intron_8_of_13)	PTBP2	protein_coding	Up
chr18	21008151	0.000551922	exon_(ENST00000399799.2,_exon_14_of_33)	ROCK1	protein_coding	Up
chr20	32277724	0.00055201	promoter-TSS_(ENST00000375712.3)	KIF3B	protein_coding	Up
chr12	123321696	0.000553514	exon_(ENST00000602398.2,_exon_17_of_32)	SBNO1	protein_coding	Up
chr13	48086326	0.000554303	exon_(ENST00000378586.5,_exon_3_of_7)	MED4	protein_coding	Up
chr11	114449876	0.000556174	TTS_(ENST00000540492.1)	REXO2	protein_coding	Up
chr4	81594273	0.000556455	intron_(ENST00000512716.1,_intron_3_of_4)	RASGEF1B	protein_coding	Up
chr10	96560646	0.00056426	exon_(ENST00000426339.1,_exon_1_of_1)	RP11-34E5.2	processed_pseudogene	Up
chr17	37618328	0.000567995	exon_(ENST00000617633.4,_exon_14_of_15)	DDX52	protein_coding	Up
chr19	49461351	0.000569899	intron_(ENST00000593417.5,_intron_3_of_14)	ALDH16A1	protein_coding	Up
chr5	139319480	0.000571577	TTS_(ENST00000512876.5)	MATR3	protein_coding	Up
chr15	83157923	0.000571975	promoter-TSS_(ENST00000568294.5)	RP11-382A20.3	protein_coding	Up
chr2	157380190	0.000572185	exon_(ENST00000464802.1,_exon_1_of_1)	AC019201.1	processed_pseudogene	Up
chr5	146149667	0.000572185	exon_(ENST00000508667.5,_exon_2_of_6)	LARS	protein_coding	Up
chr16	28400651	0.0005724	exon_(ENST00000398944.7,_exon_6_of_21)	EIF3CL	protein_coding	Up
chrY	10198600	0.000572679	exon_(ENST00000445125.2,_exon_1_of_1)	AC010970.2	processed_pseudogene	Up
chr6	34883001	0.000585725	exon_(ENST00000420584.3,_exon_2_of_4)	TAF11	protein_coding	Up
chr3	121695557	0.000587228	TTS_(ENST00000494517.5)	GOLGB1	protein_coding	Up
chr14	32484913	0.000588145	promoter-TSS_(ENST00000554243.1)	RP11-320M16.1	unprocessed_pseudogene	Up
chr7	6403204	0.000588946	TTS_(ENST00000495499.1)	RAC1	protein_coding	Up
chr8	123328395	0.000588946	exon_(ENST00000519124.5,_exon_25_of_28)	ATAD2	protein_coding	Up
chr7	92000923	0.000590007	exon_(ENST00000359028.6,_exon_9_of_50)	AKAP9	protein_coding	Up
chr22	45171620	0.000590282	TTS_(ENST00000461437.5)	NUP50	protein_coding	Up
chr19	45064050	0.000594352	TTS_(ENST00000587112.1)	CLASRP	protein_coding	Up
chrX	20135823	0.00059976	TTS_(ENST00000365012.1)	RF00493	snoRNA	Up
chr2	99363713	0.000599956	exon_(ENST00000617677.1,_exon_5_of_25)	EIF5B	protein_coding	Up
chr10	96322707	0.00060055	exon_(ENST00000630152.1,_exon_5_of_11)	DNTT	protein_coding	Up
chr4	173616465	0.000611411	exon_(ENST00000447135.2,_exon_1_of_1)	AC079789.2	processed_pseudogene	Up
chr12	1236799	0.000613816	exon_(ENST00000538971.6,_exon_11_of_16)	ERC1	protein_coding	Up
chr5	62347193	0.000616016	exon_(ENST00000514082.5,_exon_2_of_10)	KIF2A	protein_coding	Up
chr20	49223293	0.000616325	exon_(ENST00000371764.8,_exon_4_of_21)	DDX27	protein_coding	Up
chr1	24650016	0.000619559	promoter-TSS_(ENST00000485441.5)	SRRM1	protein_coding	Up
chr1	144927780	0.000621029	intron_(ENST00000619678.1,_intron_1_of_6)	SRGAP2B	protein_coding	Up
chr9	96147725	0.000623645	exon_(ENST00000432132.2,_exon_1_of_1)	RP11-569G13.1	processed_pseudogene	Up
chr5	65554817	0.000624332	exon_(ENST00000514814.5,_exon_3_of_11)	CENPK	protein_coding	Up
chr11	94464133	0.000624332	exon_(ENST00000407439.7,_exon_11_of_20)	MRE11A	protein_coding	Up
chr17	50865917	0.000630277	promoter-TSS_(ENST00000416263.3)	AC091062.2	processed_transcript	Up
chr19	34219735	0.000630475	promoter-TSS_(ENST00000585887.3)	LSM14A	protein_coding	Up
chr12	122521405	0.000632729	exon_(ENST00000532695.5,_exon_3_of_11)	RSRC2	protein_coding	Up
chr22	40246059	0.000643515	exon_(ENST00000335727.13,_exon_2_of_21)	TNRC6B	protein_coding	Up
chr8	116849001	0.000647296	TTS_(ENST00000520733.5)	UTP23	protein_coding	Up
chr13	71675720	0.000649459	TTS_(ENST00000440551.1)	RP11-393H6.2	processed_pseudogene	Up
chr5	32599021	0.000651298	exon_(ENST00000512913.5,_exon_5_of_6)	SUB1	protein_coding	Up
chr9	70280872	0.00065347	exon_(ENST00000361138.6,_exon_6_of_25)	SMC5	protein_coding	Up
chr14	21370411	0.000653528	exon_(ENST00000216297.6,_exon_4_of_26)	SUPT16H	protein_coding	Up
chr16	53479950	0.000663014	exon_(ENST00000262133.10,_exon_19_of_22)	RBL2	protein_coding	Up
chrM	12674	0.000663054	TTS_(ENST00000387449.1)	MT-TS2	Mt_tRNA	Up
chr3	37327550	0.000665616	promoter-TSS_(ENST00000498250.1)	GOLGA4	protein_coding	Up
chr21	42295359	0.000680504	TTS_(ENST00000496783.1)	ABCG1	protein_coding	Up
chr5	157813142	0.000681066	exon_(ENST00000523094.5,_exon_5_of_12)	CLINT1	protein_coding	Up
chr12	88092761	0.000687038	TTS_(ENST00000604024.5)	CEP290	protein_coding	Up
chr10	58715761	0.000688171	exon_(ENST00000332869.5,_exon_1_of_1)	RP11-79I23.2	processed_pseudogene	Up
chr13	113264552	0.00068871	TTS_(ENST00000375440.8)	CUL4A	protein_coding	Up
chr1	203255842	0.0006898	promoter-TSS_(ENST00000412758.2)	RP11-69P2.1	processed_pseudogene	Up
chr10	26536098	0.000690164	exon_(ENST00000376236.8,_exon_10_of_15)	APBB1IP	protein_coding	Up
chr9	70318855	0.000691223	exon_(ENST00000361138.6,_exon_15_of_25)	SMC5	protein_coding	Up
chr3	25633930	0.000692051	exon_(ENST00000424225.1,_exon_9_of_27)	TOP2B	protein_coding	Up
chr10	22328034	0.000694603	promoter-TSS_(ENST00000490311.1)	BMI1	protein_coding	Up
chr22	22303279	0.000697935	promoter-TSS_(ENST00000413293.1)	LL22NC03-80A10.6	unprocessed_pseudogene	Up
chr5	132609350	0.000699559	TTS_(ENST00000423956.5)	RAD50	protein_coding	Up
chr5	179591703	0.000701634	TTS_(ENST00000514238.2)	RUFY1	protein_coding	Up
chr1	23696364	0.000701872	TTS_(ENST00000467075.2)	RPL11	protein_coding	Up
chr11	132975551	0.000705095	intron_(ENST00000524381.5,_intron_1_of_7)	OPCML	protein_coding	Up
chr14	59330565	0.000705095	promoter-TSS_(ENST00000554459.5)	DAAM1	protein_coding	Up
chr6	116590337	0.000705095	TTS_(ENST00000468204.2)	RWDD1	protein_coding	Up
chr18	20967834	0.000705297	TTS_(ENST00000584875.1)	ROCK1	protein_coding	Up
chr5	66046380	0.000706264	exon_(ENST00000511297.5,_exon_18_of_25)	ERBIN	protein_coding	Up
chr7	103322723	0.000709582	TTS_(ENST00000454277.5)	DNAJC2	protein_coding	Up
chr7	26208413	0.000711046	TTS_(ENST00000481300.1)	CBX3	protein_coding	Up
chr10	14521288	0.000711046	TTS_(ENST00000472095.5)	FAM107B	protein_coding	Up
chr15	58666025	0.000726939	intron_(ENST00000558004.1,_intron_3_of_3)	ADAM10	protein_coding	Up
chr15	93002254	0.00073414	TTS_(ENST00000636306.1)	CHD2	protein_coding	Up
chr1	71070978	0.000734852	exon_(ENST00000370920.7,_exon_7_of_10)	ZRANB2	protein_coding	Up
chr11	94970037	0.000741872	TTS_(ENST00000542165.1)	CWC15	protein_coding	Up
chr11	73001071	0.000742231	exon_(ENST00000409853.5,_exon_5_of_16)	FCHSD2	protein_coding	Up
chr11	110258126	0.000744295	promoter-TSS_(ENST00000529774.1)	RDX	protein_coding	Up
chr14	73110897	0.000746176	TTS_(ENST00000530978.1)	RBM25	protein_coding	Up
chr1	66971695	0.000746687	exon_(ENST00000401042.7,_exon_9_of_14)	MIER1	protein_coding	Up
chr20	63993455	0.000752969	exon_(ENST00000266079.4,_exon_4_of_21)	PRPF6	protein_coding	Up
chr5	71060910	0.000762591	TTS_(ENST00000521602.2)	GTF2H2	protein_coding	Up
chr6	85677173	0.000764285	TTS_(ENST00000414002.5)	SNHG5	processed_transcript	Up
chr1	8867219	0.000772624	promoter-TSS_(ENST00000618792.1)	MIR6728	miRNA	Up
chr10	43789909	0.000774756	exon_(ENST00000401429.1,_exon_1_of_1)	RP11-272J7.5	processed_pseudogene	Up
chr17	41689647	0.0007797	promoter-TSS_(ENST00000586699.1)	EIF1	protein_coding	Up
chr1	36344107	0.000785274	intron_(ENST00000359297.6,_intron_7_of_8)	STK40	protein_coding	Up
chr22	22285349	0.000786196	exon_(ENST00000610778.1,_exon_1_of_1)	LL22NC03-2H8.5	lincRNA	Up
chr1	235219840	0.000789383	TTS_(ENST00000418304.1)	ARID4B	protein_coding	Up
chr22	38864281	0.00079487	TTS_(ENST00000216083.6)	CBX6	protein_coding	Up
chr1	197735933	0.000796718	promoter-TSS_(ENST00000294738.5)	DENND1B	protein_coding	Up
chr12	79795692	0.000802233	exon_(ENST00000261207.9,_exon_19_of_26)	PPP1R12A	protein_coding	Up
chr6	135039621	0.00080578	exon_(ENST00000367820.6,_exon_4_of_5)	HBS1L	protein_coding	Up
chr16	75411888	0.000809938	TTS_(ENST00000566594.1)	RP11-77K12.1	protein_coding	Up
chr15	83151343	0.000811692	exon_(ENST00000568294.5,_exon_3_of_4)	RP11-382A20.3	protein_coding	Up
chr9	113183789	0.000816841	TTS_(ENST00000489645.1)	FKBP15	protein_coding	Up
chr5	146498592	0.000816959	promoter-TSS_(ENST00000504116.1)	TCERG1	protein_coding	Up
chr22	22285573	0.000818035	exon_(ENST00000610778.1,_exon_1_of_1)	LL22NC03-2H8.5	lincRNA	Up
chr6	71307912	0.000821624	TTS_(ENST00000434683.5)	RP11-154D6.1	processed_transcript	Up
chr5	176361618	0.000822264	promoter-TSS_(ENST00000506613.1)	KIAA1191	protein_coding	Up
chr2	180872762	0.00082247	TTS_(ENST00000434913.1)	FTHL20	processed_pseudogene	Up
chr3	157149367	0.00082251	TTS_(ENST00000495471.1)	CCNL1	protein_coding	Up
chr4	189957484	0.000832502	TTS_(ENST00000531991.6)	FRG1	protein_coding	Up
chr17	57840968	0.000834736	TTS_(ENST00000579380.1)	MRPS23	protein_coding	Up
chr3	125451386	0.00083817	exon_(ENST00000482965.1,_exon_4_of_5)	SNX4	protein_coding	Up
chr3	9445677	0.000842039	TTS_(ENST00000497213.5)	SETD5	protein_coding	Up
chr10	68771414	0.000843693	TTS_(ENST00000536012.5)	CCAR1	protein_coding	Up
chr12	6967444	0.000863772	TTS_(ENST00000544888.5)	PHB2	protein_coding	Up
chr2	99364312	0.000866063	exon_(ENST00000617677.1,_exon_6_of_25)	EIF5B	protein_coding	Up
chr14	73099732	0.000866332	exon_(ENST00000532683.5,_exon_9_of_17)	RBM25	protein_coding	Up
chr14	73107870	0.000870129	exon_(ENST00000532683.5,_exon_12_of_17)	RBM25	protein_coding	Up
chr1	88741143	0.000872263	exon_(ENST00000370521.7,_exon_2_of_22)	PKN2	protein_coding	Up
chrX	1509282	0.000882945	intron_(ENST00000381297.9,_intron_1_of_1)	P2RY8	protein_coding	Up
chr20	18504955	0.0008887	exon_(ENST00000415286.1,_exon_1_of_1)	RPS19P1	processed_pseudogene	Up
chr12	56512152	0.000895789	exon_(ENST00000547203.1,_exon_1_of_1)	RP11-153M3.1	processed_pseudogene	Up
chr13	49187579	0.00090168	promoter-TSS_(ENST00000446556.1)	COX7CP1	processed_pseudogene	Up
chr14	58270954	0.000902647	TTS_(ENST00000557087.5)	PSMA3	protein_coding	Up
chrX	53558707	0.000905461	exon_(ENST00000342160.7,_exon_58_of_83)	HUWE1	protein_coding	Up
chr19	2051097	0.000912094	promoter-TSS_(ENST00000586828.5)	MKNK2	protein_coding	Up
chr11	1294264	0.000917266	intron_(ENST00000527638.1,_intron_2_of_2)	TOLLIP	protein_coding	Up
chr3	122363009	0.000917634	exon_(ENST00000466854.5,_exon_4_of_5)	CCDC58	protein_coding	Up
chr18	9182464	0.000917634	promoter-TSS_(ENST00000581758.1)	ANKRD12	protein_coding	Up
chr16	11886593	0.000917634	exon_(ENST00000565267.5,_exon_7_of_12)	GSPT1	protein_coding	Up
chr17	36581433	0.000922131	exon_(ENST00000619573.1,_exon_3_of_6)	GGNBP2	protein_coding	Up
chr4	77030828	0.000923318	promoter-TSS_(ENST00000513373.1)	Sep-11	protein_coding	Up
chr3	23919730	0.00093134	TTS_(ENST00000643707.1)	RPL15	protein_coding	Up
chr5	100865663	0.000931534	intron_(ENST00000231461.9,_intron_3_of_4)	ST8SIA4	protein_coding	Up
chr6	99408145	0.000931932	TTS_(ENST00000463021.1)	PNISR	protein_coding	Up
chr5	179729071	0.000937948	TTS_(ENST00000514032.5)	CANX	protein_coding	Up
chr8	56102152	0.000944097	exon_(ENST00000513394.1,_exon_1_of_2)	CTA-397H3.1	processed_pseudogene	Up
chr18	33578486	0.000950721	promoter-TSS_(ENST00000642541.1)	ASXL3	protein_coding	Up
chr5	61390774	0.000953678	exon_(ENST00000474162.1,_exon_1_of_1)	RP11-631M6.1	processed_pseudogene	Up
chr16	65517840	0.000960663	intron_(ENST00000564041.5,_intron_1_of_9)	RP11-256I9.1	lincRNA	Up
chr16	58816433	0.000960663	intron_(ENST00000500117.1,_intron_2_of_3)	RP11-410D17.2	lincRNA	Up
chr5	56872228	0.000961764	intron_(ENST00000399503.3,_intron_7_of_19)	MAP3K1	protein_coding	Up
chr10	110598171	0.000962636	exon_(ENST00000361804.4,_exon_20_of_29)	SMC3	protein_coding	Up
chr6	33272104	0.000963245	promoter-TSS_(ENST00000439602.6)	RPS18	protein_coding	Up
chr5	171391745	0.00096366	TTS_(ENST00000521260.1)	NPM1	protein_coding	Up
chr1	32039545	0.000966542	exon_(ENST00000327300.11,_exon_8_of_9)	KHDRBS1	protein_coding	Up
chr5	146482649	0.00096682	exon_(ENST00000515203.5,_exon_5_of_7)	TCERG1	protein_coding	Up
chr19	10871621	0.000975319	promoter-TSS_(ENST00000589693.1)	CARM1	protein_coding	Up
chr3	3172851	0.000975319	promoter-TSS_(ENST00000482844.5)	CRBN	protein_coding	Up
chr1	92624244	0.00097587	exon_(ENST00000492513.5,_exon_2_of_3)	EVI5	protein_coding	Up
chr12	68654139	0.000983756	TTS_(ENST00000542018.5)	RAP1B	protein_coding	Up
chr9	121164963	0.000984633	exon_(ENST00000373850.5,_exon_24_of_33)	CNTRL	protein_coding	Up
chr6	69705448	0.000987815	exon_(ENST00000403105.1,_exon_1_of_1)	RP13-371D18.2	processed_pseudogene	Up
chrX	119841141	0.000988189	exon_(ENST00000478840.1,_exon_4_of_6)	UPF3B	protein_coding	Up
chr8	18025596	0.000989499	TTS_(ENST00000518877.1)	PCM1	protein_coding	Up
chr1	182881352	0.00099928	promoter-TSS_(ENST00000473076.1)	DHX9	protein_coding	Up
chr22	24056269	0.00099928	TTS_(ENST00000454754.5)	CABIN1	protein_coding	Up
chr10	119058091	0.00100241	exon_(ENST00000369144.7,_exon_12_of_22)	EIF3A	protein_coding	Up
chr20	28586319	0.00100336	exon_(ENST00000358464.9,_exon_6_of_9)	FRG1CP	unprocessed_pseudogene	Up
chr2	159439049	0.00100594	exon_(ENST00000467184.5,_exon_5_of_5)	BAZ2B	protein_coding	Up
chr5	14496957	0.00100706	TTS_(ENST00000503399.1)	TRIO	protein_coding	Up
chr14	67383382	0.00100706	TTS_(ENST00000557310.5)	EIF2S1	protein_coding	Up
chr4	112644704	0.00100997	exon_(ENST00000505216.1,_exon_2_of_5)	LARP7	protein_coding	Up
chr3	120806615	0.00101369	exon_(ENST00000462291.1,_exon_1_of_1)	RP11-567P17.4	processed_pseudogene	Up
chr8	144995937	0.00101536	TTS_(ENST00000534816.1)	TMED10P1	transcribed_unprocessed_pseudogene	Up
chr17	47680605	0.00102007	promoter-TSS_(ENST00000582126.1)	KPNB1	protein_coding	Up
chr10	32021251	0.00102646	promoter-TSS_(ENST00000493889.1)	KIF5B	protein_coding	Up
chr8	42974127	0.00102672	promoter-TSS_(ENST00000526882.5)	HOOK3	protein_coding	Up
chrX	134417268	0.00102672	exon_(ENST00000370799.5,_exon_9_of_9)	PHF6	protein_coding	Up
chr5	77691471	0.00103018	TTS_(ENST00000522370.1)	TBCA	protein_coding	Up
chrX	15804156	0.00103153	TTS_(ENST00000468028.1)	ZRSR2	protein_coding	Up
chr1	51787402	0.00103202	exon_(ENST00000486942.5,_exon_18_of_19)	OSBPL9	protein_coding	Up
chr12	6867720	0.00103408	promoter-TSS_(ENST00000462761.5)	TPI1	protein_coding	Up
chr20	37236691	0.00103742	exon_(ENST00000373622.9,_exon_15_of_17)	RPN2	protein_coding	Up
chr8	42973323	0.0010421	promoter-TSS_(ENST00000526882.5)	HOOK3	protein_coding	Up
chr3	75215017	0.00104564	TTS_(ENST00000584390.1)	MIR4444-2	miRNA	Up
chr11	60207763	0.00104751	intron_(ENST00000398986.6,_intron_4_of_4)	MS4A4E	protein_coding	Up
chr5	139322488	0.00105061	promoter-TSS_(ENST00000512040.1)	MATR3	protein_coding	Up
chr5	50717370	0.00105134	intron_(ENST00000515175.5,_intron_3_of_3)	PARP8	protein_coding	Up
chr17	28140048	0.00105134	intron_(ENST00000496808.1,_intron_3_of_11)	NLK	protein_coding	Up
chr6	96542943	0.00105928	exon_(ENST00000369278.4,_exon_12_of_19)	UFL1	protein_coding	Up
chr5	90512073	0.00106956	TTS_(ENST00000503373.5)	POLR3G	protein_coding	Up
chr1	207755288	0.00106956	intron_(ENST00000367047.5,_intron_1_of_11)	CD46	protein_coding	Up
chr1	146298514	0.00107812	exon_(ENST00000578341.2,_exon_1_of_1)	NUDT4P2	processed_pseudogene	Up
chr15	78548877	0.00108485	TTS_(ENST00000559934.5)	PSMA4	protein_coding	Up
chr17	81035587	0.00108943	promoter-TSS_(ENST00000573167.2)	BAIAP2-AS1	protein_coding	Up
chrX	124062922	0.00109471	TTS_(ENST00000455404.5)	STAG2	protein_coding	Up
chr19	1885394	0.0010971	promoter-TSS_(ENST00000250974.9)	ABHD17A	protein_coding	Up
chr4	78181384	0.00110114	exon_(ENST00000510079.2,_exon_1_of_1)	RP11-721G13.1	processed_pseudogene	Up
chr10	118336299	0.00110216	exon_(ENST00000490048.1,_exon_2_of_3)	FAM204A	protein_coding	Up
chr12	857231	0.00110882	exon_(ENST00000540360.5,_exon_2_of_4)	WNK1	protein_coding	Up
chr3	167687267	0.00111702	TTS_(ENST00000479121.5)	PDCD10	protein_coding	Up
chrM	3551	0.00111732	promoter-TSS_(ENST00000387365.1)	MT-TI	Mt_tRNA	Up
chr17	59607076	0.00112042	exon_(ENST00000425628.7,_exon_17_of_17)	DHX40	protein_coding	Up
chr12	122515164	0.0011363	TTS_(ENST00000527796.6)	RSRC2	protein_coding	Up
chr7	73470465	0.00113892	exon_(ENST00000339594.8,_exon_8_of_20)	BAZ1B	protein_coding	Up
chr7	103316972	0.00114089	exon_(ENST00000475065.5,_exon_12_of_16)	DNAJC2	protein_coding	Up
chr7	74738065	0.00114126	promoter-TSS_(ENST00000462915.1)	GTF2I	protein_coding	Up
chr1	71072202	0.00114189	exon_(ENST00000370920.7,_exon_6_of_10)	ZRANB2	protein_coding	Up
chr17	42719189	0.00114458	promoter-TSS_(ENST00000593148.1)	EZH1	protein_coding	Up
chr5	90525111	0.00115355	exon_(ENST00000509384.5,_exon_2_of_3)	LYSMD3	protein_coding	Up
chr5	88770693	0.00115584	intron_(ENST00000340208.9,_intron_4_of_11)	MEF2C	protein_coding	Up
chr10	104002803	0.00116894	exon_(ENST00000335753.8,_exon_9_of_18)	SLK	protein_coding	Up
chr10	110581976	0.00116903	TTS_(ENST00000462899.1)	SMC3	protein_coding	Up
chr11	10804157	0.0011768	TTS_(ENST00000534605.1)	EIF4G2	protein_coding	Up
chr16	2514653	0.0011873	intron_(ENST00000565223.1,_intron_1_of_2)	ATP6V0C	protein_coding	Up
chr10	68761164	0.00118837	exon_(ENST00000479143.2,_exon_4_of_5)	CCAR1	protein_coding	Up
chr4	13603709	0.00118986	exon_(ENST00000040738.9,_exon_10_of_26)	BOD1L1	protein_coding	Up
chr7	105101458	0.00119614	promoter-TSS_(ENST00000479838.2)	KMT2E	protein_coding	Up
chr1	64864906	0.00119772	promoter-TSS_(ENST00000494904.1)	JAK1	protein_coding	Up
chr2	186501406	0.00119818	TTS_(ENST00000437396.1)	ZC3H15	protein_coding	Up
chr15	55182207	0.00119818	exon_(ENST00000562993.5,_exon_6_of_6)	RSL24D1	protein_coding	Up
chr22	27911029	0.00119818	exon_(ENST00000335272.9,_exon_3_of_12)	PITPNB	protein_coding	Up
chr11	85484039	0.00120248	intron_(ENST00000472545.6,_intron_3_of_3)	DLG2	protein_coding	Up
chr15	40200269	0.00120272	TTS_(ENST00000559772.1)	BUB1B	protein_coding	Up
chr12	122333093	0.00120272	TTS_(ENST00000514271.2)	CLIP1	protein_coding	Up
chr10	69168530	0.00120272	TTS_(ENST00000489656.5)	VPS26A	protein_coding	Up
chr13	113255088	0.00120313	TTS_(ENST00000470067.5)	CUL4A	protein_coding	Up
chr11	11933884	0.00120327	exon_(ENST00000399455.2,_exon_17_of_29)	USP47	protein_coding	Up
chr1	23057526	0.00120643	TTS_(ENST00000583845.1)	MIR4419A	miRNA	Up
chr16	57172837	0.00120735	TTS_(ENST00000566681.1)	FAM192A	protein_coding	Up
chr10	68959892	0.0012175	exon_(ENST00000354185.8,_exon_2_of_15)	DDX21	protein_coding	Up
chrX	27809531	0.00122062	intron_(ENST00000356790.2,_intron_1_of_2)	MAGEB10	protein_coding	Up
chr19	57543117	0.00122138	exon_(ENST00000325134.9,_exon_6_of_6)	ZNF550	protein_coding	Up
chr8	17937206	0.00122335	promoter-TSS_(ENST00000518985.1)	PCM1	protein_coding	Up
chr16	87868321	0.00122976	intron_(ENST00000261622.4,_intron_1_of_9)	SLC7A5	protein_coding	Up
chr20	2657150	0.00123147	TTS_(ENST00000391196.1)	SNORD86	protein_coding	Up
chr5	79284420	0.00123947	exon_(ENST00000474167.1,_exon_1_of_1)	CTC-451P13.1	processed_pseudogene	Up
chr15	41304763	0.0012451	exon_(ENST00000500949.6,_exon_4_of_4)	OIP5-AS1	processed_transcript	Up
chr8	97687449	0.0012471	exon_(ENST00000522313.1,_exon_4_of_5)	MTDH	protein_coding	Up
chr9	2831326	0.00124953	exon_(ENST00000397885.2,_exon_6_of_18)	PUM3	protein_coding	Up
chr15	38264025	0.00125213	intron_(ENST00000299084.8,_intron_1_of_6)	SPRED1	protein_coding	Up
chr13	95786020	0.00125862	exon_(ENST00000376795.6,_exon_9_of_11)	DNAJC3	protein_coding	Up
chr2	55334626	0.00125948	promoter-TSS_(ENST00000642563.1)	CCDC88A	protein_coding	Up
chrX	53411838	0.00125952	TTS_(ENST00000463684.1)	SMC1A	protein_coding	Up
chr10	119056994	0.00126825	exon_(ENST00000369144.7,_exon_13_of_22)	EIF3A	protein_coding	Up
chr2	135770628	0.00127168	exon_(ENST00000490163.5,_exon_4_of_9)	UBXN4	protein_coding	Up
chr1	28201352	0.00128057	exon_(ENST00000489277.5,_exon_10_of_10)	DNAJC8	protein_coding	Up
chr18	63403808	0.00128775	exon_(ENST00000591383.1,_exon_2_of_5)	VPS4B	protein_coding	Up
chr11	17315406	0.00128939	exon_(ENST00000527735.1,_exon_2_of_4)	NUCB2	protein_coding	Up
chr11	43327852	0.00128939	TTS_(ENST00000526220.1)	RP11-484D2.2	antisense	Up
chr16	30711915	0.00130059	exon_(ENST00000380361.7,_exon_9_of_31)	RP11-2C24.9	protein_coding	Up
chr5	71516205	0.00130108	exon_(ENST00000358731.8,_exon_21_of_39)	BDP1	protein_coding	Up
chr10	104003056	0.00130701	exon_(ENST00000335753.8,_exon_9_of_18)	SLK	protein_coding	Up
chr10	73422305	0.00130723	TTS_(ENST00000440913.1)	RP11-345K20.2	processed_pseudogene	Up
chr19	24126882	0.00131815	TTS_(ENST00000595187.1)	ZNF254	protein_coding	Up
chr11	65425169	0.00131944	promoter-TSS_(ENST00000616315.2)	NEAT1	lincRNA	Up
chr1	788967	0.00132393	intron_(ENST00000589531.5,_intron_1_of_3)	RP11-206L10.9	lincRNA	Up
chr12	68657121	0.00132485	TTS_(ENST00000544639.1)	RAP1B	protein_coding	Up
chrX	53583883	0.00133094	TTS_(ENST00000218328.12)	HUWE1	protein_coding	Up
chr9	77206049	0.00133094	exon_(ENST00000643348.1,_exon_5_of_69)	VPS13A	protein_coding	Up
chr14	54941630	0.00133339	exon_(ENST00000475379.1,_exon_2_of_2)	WDHD1	protein_coding	Up
chr14	103522409	0.0013369	promoter-TSS_(ENST00000553528.5)	CKB	protein_coding	Up
chr14	24137540	0.00134487	promoter-TSS_(ENST00000560420.1)	PSME1	protein_coding	Up
chr15	21161141	0.00136336	exon_(ENST00000556075.2,_exon_2_of_8)	RP11-854K16.1	unprocessed_pseudogene	Up
chr12	121219727	0.00136836	intron_(ENST00000314442.7,_intron_1_of_3)	P2RX4	protein_coding	Up
chr20	36046768	0.00137024	exon_(ENST00000565493.1,_exon_1_of_1)	NORAD	lincRNA	Up
chr9	5710894	0.00137524	intron_(ENST00000414202.6,_intron_3_of_25)	RIC1	protein_coding	Up
chr3	39411740	0.0013772	TTS_(ENST00000365493.1)	SNORA62	snoRNA	Up
chr12	62556656	0.00138777	intron_(ENST00000393629.6,_intron_25_of_33)	MON2	protein_coding	Up
chr8	133408830	0.00139835	exon_(ENST00000522430.1,_exon_1_of_1)	CTC-259J15.1	processed_pseudogene	Up
chr9	33989058	0.00140683	promoter-TSS_(ENST00000421278.2)	UBAP2	protein_coding	Up
chr2	171983241	0.00141067	exon_(ENST00000264108.4,_exon_11_of_11)	HAT1	protein_coding	Up
chr14	34795734	0.00141091	exon_(ENST00000358716.8,_exon_10_of_26)	BAZ1A	protein_coding	Up
chr5	179706313	0.00141351	promoter-TSS_(ENST00000503126.1)	CANX	protein_coding	Up
chr11	83273971	0.00141536	TTS_(ENST00000526631.1)	CCDC90B	protein_coding	Up
chr22	40829656	0.00142171	exon_(ENST00000455824.1,_exon_8_of_9)	ST13	protein_coding	Up
chr3	160414409	0.00142248	promoter-TSS_(ENST00000493695.1)	SMC4	protein_coding	Up
chr7	134933229	0.00142333	TTS_(ENST00000445569.6)	CALD1	protein_coding	Up
chr22	22287157	0.00143053	promoter-TSS_(ENST00000610778.1)	LL22NC03-2H8.5	lincRNA	Up
chr16	11886838	0.00143624	promoter-TSS_(ENST00000564790.5)	GSPT1	protein_coding	Up
chr20	41121757	0.00144352	exon_(ENST00000361337.2,_exon_19_of_21)	TOP1	protein_coding	Up
chr16	89923572	0.00144581	promoter-TSS_(ENST00000554623.1)	RP11-566K11.4	antisense	Up
chr3	69027964	0.00145031	exon_(ENST00000488010.5,_exon_12_of_16)	TMF1	protein_coding	Up
chr9	97684961	0.00145977	TTS_(ENST00000496104.1)	XPA	protein_coding	Up
chr6	130956036	0.00145977	TTS_(ENST00000530707.1)	EPB41L2	protein_coding	Up
chr9	2834094	0.00146345	exon_(ENST00000397885.2,_exon_4_of_18)	PUM3	protein_coding	Up
chr15	88901220	0.00147289	TTS_(ENST00000613965.1)	MFGE8	protein_coding	Up
chr6	163472966	0.00147289	intron_(ENST00000545346.1,_intron_3_of_4)	QKI	protein_coding	Up
chr17	61590502	0.00147646	TTS_(ENST00000521764.2)	NACA2	protein_coding	Up
chr18	22997691	0.00147646	exon_(ENST00000399722.6,_exon_14_of_19)	RBBP8	protein_coding	Up
chr16	19115682	0.00147646	intron_(ENST00000568526.1,_intron_2_of_4)	CTD-2349B8.1	protein_coding	Up
chr17	67948132	0.00148029	exon_(ENST00000581258.5,_exon_2_of_8)	BPTF	protein_coding	Up
chr4	13608553	0.00148744	exon_(ENST00000040738.9,_exon_8_of_26)	BOD1L1	protein_coding	Up
chr1	92607638	0.00148844	TTS_(ENST00000468580.5)	EVI5	protein_coding	Up
chr17	67894113	0.00149504	TTS_(ENST00000467104.2)	BPTF	protein_coding	Up
chr3	150583233	0.00149657	promoter-TSS_(ENST00000463647.1)	SERP1	protein_coding	Up
chr17	82097535	0.0015048	promoter-TSS_(ENST00000636968.1)	FASN	protein_coding	Up
chr11	77700750	0.00150682	promoter-TSS_(ENST00000531768.1)	RSF1	protein_coding	Up
chr8	116850646	0.00150922	exon_(ENST00000523986.5,_exon_1_of_3)	RAD21	protein_coding	Up
chrX	65737198	0.00150934	exon_(ENST00000360270.6,_exon_10_of_13)	MSN	protein_coding	Up
chr12	118386143	0.00151547	exon_(ENST00000543473.1,_exon_4_of_12)	SUDS3	protein_coding	Up
chr1	89645364	0.00151603	intron_(ENST00000370453.5,_intron_1_of_3)	RP11-302M6.4	protein_coding	Up
chrX	13767229	0.00152005	promoter-TSS_(ENST00000474705.1)	OFD1	protein_coding	Up
chr17	50744795	0.00153422	TTS_(ENST00000507200.5)	LUC7L3	protein_coding	Up
chrX	74196651	0.00153499	exon_(ENST00000603037.2,_exon_7_of_7)	FTX	lincRNA	Up
chr9	101554008	0.00153755	exon_(ENST00000389120.7,_exon_14_of_20)	RNF20	protein_coding	Up
chr3	69028255	0.00154479	promoter-TSS_(ENST00000645406.1)	TMF1	protein_coding	Up
chr1	30995152	0.00155051	promoter-TSS_(ENST00000498419.5)	PUM1	protein_coding	Up
chr2	206162749	0.00156152	TTS_(ENST00000445505.5)	EEF1B2	snoRNA	Up
chr3	42632792	0.00157422	promoter-TSS_(ENST00000508351.5)	NKTR	protein_coding	Up
chr20	2463859	0.00157987	exon_(ENST00000474384.2,_exon_5_of_8)	SNRPB	protein_coding	Up
chrX	76177811	0.00158115	exon_(ENST00000373357.3,_exon_5_of_5)	PBDC1	protein_coding	Up
chr9	117716564	0.00158453	TTS_(ENST00000394487.5)	TLR4	protein_coding	Up
chr1	35739447	0.00158453	promoter-TSS_(ENST00000373226.2)	RP11-435D7.3	antisense	Up
chr13	21493332	0.00158453	exon_(ENST00000460488.5,_exon_3_of_3)	MICU2	protein_coding	Up
chr17	58005926	0.00158522	promoter-TSS_(ENST00000578794.1)	RP11-159D12.5	protein_coding	Up
chr1	71076815	0.00158653	exon_(ENST00000370920.7,_exon_4_of_10)	ZRANB2	protein_coding	Up
chr13	97346348	0.00159	intron_(ENST00000343600.8,_intron_4_of_6)	MBNL2	protein_coding	Up
chr10	110583439	0.00159674	exon_(ENST00000361804.4,_exon_11_of_29)	SMC3	protein_coding	Up
chrX	139083526	0.00159714	intron_(ENST00000441825.8,_intron_1_of_6)	FGF13	protein_coding	Up
chr1	110893799	0.00160522	promoter-TSS_(ENST00000497404.1)	CD53	protein_coding	Up
chr5	179593498	0.00160586	exon_(ENST00000393448.6,_exon_12_of_16)	RUFY1	protein_coding	Up
chr2	55335023	0.0016112	promoter-TSS_(ENST00000642563.1)	CCDC88A	protein_coding	Up
chr8	67137486	0.0016129	exon_(ENST00000262210.9,_exon_15_of_29)	CSPP1	protein_coding	Up
chr1	205727720	0.00161352	exon_(ENST00000367142.4,_exon_3_of_7)	NUCKS1	protein_coding	Up
chr3	39407641	0.00162099	promoter-TSS_(ENST00000384033.1)	SNORA6	snoRNA	Up
chr19	30007517	0.00162859	TTS_(ENST00000570704.5)	URI1	protein_coding	Up
chr12	76048446	0.00162995	TTS_(ENST00000547993.5)	NAP1L1	protein_coding	Up
chr17	32360618	0.00163501	promoter-TSS_(ENST00000581531.5)	ZNF207	protein_coding	Up
chr17	29510935	0.00163794	exon_(ENST00000261716.7,_exon_15_of_20)	TAOK1	protein_coding	Up
chr1	86724367	0.001642	exon_(ENST00000370558.8,_exon_5_of_9)	SH3GLB1	protein_coding	Up
chr16	53226407	0.00164538	promoter-TSS_(ENST00000624479.1)	RP11-454F8.3	TEC	Up
chr22	19793035	0.00164687	TTS_(ENST00000424559.2)	AC000089.3	processed_pseudogene	Up
chr12	24813383	0.00164966	exon_(ENST00000261192.11,_exon_11_of_11)	BCAT1	protein_coding	Up
chr5	33162727	0.00165012	TTS_(ENST00000467270.1)	RP11-36C20.1	processed_pseudogene	Up
chr10	7965371	0.00165114	exon_(ENST00000344293.5,_exon_3_of_7)	TAF3	protein_coding	Up
chr1	12847687	0.0016518	exon_(ENST00000317869.6,_exon_2_of_2)	HNRNPCL1	protein_coding	Up
chr3	27436014	0.00165426	intron_(ENST00000440156.5,_intron_5_of_25)	SLC4A7	protein_coding	Up
chr6	27780869	0.00165844	exon_(ENST00000404972.2,_exon_1_of_1)	RP1-97D16.4	processed_pseudogene	Up
chr19	58387321	0.00165856	promoter-TSS_(ENST00000196551.7)	RPS5	protein_coding	Up
chr13	50943376	0.00166999	promoter-TSS_(ENST00000621641.1)	RNASEH2B	protein_coding	Up
chr7	157384946	0.00167009	TTS_(ENST00000468928.5)	DNAJB6	protein_coding	Up
chr7	128335943	0.00168062	exon_(ENST00000488249.1,_exon_2_of_2)	RBM28	protein_coding	Up
chr12	111649988	0.00169832	exon_(ENST00000419234.8,_exon_11_of_12)	BRAP	protein_coding	Up
chr21	8225262	0.00171412	intron_(ENST00000623664.1,_intron_5_of_6)	CH507-513H4.1	lincRNA	Up
chr13	95787031	0.00172319	exon_(ENST00000376795.6,_exon_10_of_11)	DNAJC3	protein_coding	Up
chr6	71304463	0.00173267	exon_(ENST00000370435.4,_exon_7_of_7)	OGFRL1	protein_coding	Up
chr8	18009704	0.00173404	TTS_(ENST00000521338.1)	PCM1	protein_coding	Up
chr20	62388477	0.0017375	TTS_(ENST00000343986.8)	RPS21	protein_coding	Up
chr5	115271417	0.0017392	exon_(ENST00000379611.9,_exon_7_of_10)	CCDC112	protein_coding	Up
chr11	56357981	0.001745	exon_(ENST00000482972.1,_exon_1_of_1)	RPL5P29	processed_pseudogene	Up
chr8	116846957	0.00176124	TTS_(ENST00000523986.5)	RAD21	protein_coding	Up
chr1	119740479	0.00176368	exon_(ENST00000641213.1,_exon_10_of_13)	PHGDH	protein_coding	Up
chr17	43002742	0.00176762	exon_(ENST00000253788.10,_exon_4_of_5)	RPL27	protein_coding	Up
chr12	123330490	0.00177144	exon_(ENST00000602398.2,_exon_9_of_32)	SBNO1	protein_coding	Up
chr4	82427498	0.0017864	exon_(ENST00000630827.1,_exon_5_of_9)	HNRNPDL	protein_coding	Up
chr5	21945726	0.00179408	intron_(ENST00000504376.6,_intron_5_of_13)	CDH12	protein_coding	Up
chr5	76654232	0.00179459	promoter-TSS_(ENST00000514579.1)	IQGAP2	protein_coding	Up
chr3	37326391	0.00180327	exon_(ENST00000361924.6,_exon_14_of_24)	GOLGA4	protein_coding	Up
chr1	214641807	0.00180711	exon_(ENST00000366955.7,_exon_12_of_20)	CENPF	protein_coding	Up
chr5	133099577	0.00181966	exon_(ENST00000615899.1,_exon_17_of_19)	HSPA4	protein_coding	Up
chr7	128767490	0.00182225	exon_(ENST00000479257.5,_exon_7_of_8)	CALU	protein_coding	Up
chr10	17899080	0.00182693	intron_(ENST00000569591.2,_intron_24_of_29)	MRC1	protein_coding	Up
chr14	103519932	0.0018308	TTS_(ENST00000553610.5)	CKB	protein_coding	Up
chr13	99970431	0.00184562	exon_(ENST00000267294.4,_exon_1_of_2)	ZIC5	protein_coding	Up
chr1	89109791	0.00184623	TTS_(ENST00000463660.1)	GBP2	protein_coding	Up
chr1	185227393	0.00184667	exon_(ENST00000392009.3,_exon_1_of_1)	RP4-635A23.2	processed_pseudogene	Up
chr7	35903119	0.00185202	TTS_(ENST00000485569.1)	Sep-07	protein_coding	Up
chr19	35718224	0.00185543	exon_(ENST00000420124.2,_exon_1_of_37)	KMT2B	protein_coding	Up
chr14	73106039	0.00185866	promoter-TSS_(ENST00000532483.5)	RBM25	protein_coding	Up
chr3	47689407	0.00187015	exon_(ENST00000485737.1,_exon_3_of_5)	SMARCC1	protein_coding	Up
chr11	95831074	0.00187387	TTS_(ENST00000538158.1)	CEP57	protein_coding	Up
chr1	171532791	0.0018763	TTS_(ENST00000476522.5)	PRRC2C	protein_coding	Up
chr1	45584357	0.00188525	intron_(ENST00000525515.5,_intron_1_of_5)	NASP	protein_coding	Up
chr19	2271095	0.00189206	promoter-TSS_(ENST00000589361.2)	OAZ1	protein_coding	Up
chr12	79797331	0.0019055	promoter-TSS_(ENST00000546762.5)	PPP1R12A	protein_coding	Up
chr11	67185179	0.00191835	intron_(ENST00000398645.6,_intron_5_of_20)	KDM2A	protein_coding	Up
chr16	28063235	0.00191835	promoter-TSS_(ENST00000562611.1)	GSG1L	protein_coding	Up
chr11	110257895	0.00191884	TTS_(ENST00000642511.1)	RDX	protein_coding	Up
chr11	130121768	0.00192449	TTS_(ENST00000534582.5)	APLP2	protein_coding	Up
chr5	88787879	0.00193351	intron_(ENST00000637531.1,_intron_1_of_1)	MEF2C	protein_coding	Up
chr2	231165249	0.00195094	TTS_(ENST00000431051.5)	PSMD1	protein_coding	Up
chr2	55349551	0.00195094	exon_(ENST00000413716.7,_exon_9_of_34)	CCDC88A	protein_coding	Up
chr17	81035474	0.0019566	promoter-TSS_(ENST00000573167.2)	BAIAP2-AS1	protein_coding	Up
chr12	68553275	0.00196043	exon_(ENST00000435879.2,_exon_1_of_1)	RP11-254B13.1	processed_pseudogene	Up
chr1	44844033	0.00196114	promoter-TSS_(ENST00000447970.1)	RP5-882O7.1	processed_pseudogene	Up
chr3	155987500	0.00196151	exon_(ENST00000497538.1,_exon_1_of_1)	RP11-111F10.2	processed_pseudogene	Up
chr5	138171081	0.00197336	promoter-TSS_(ENST00000471892.6)	BRD8	protein_coding	Up
chr20	13759754	0.00197494	exon_(ENST00000202816.5,_exon_9_of_14)	ESF1	protein_coding	Up
chr17	5354399	0.00197494	promoter-TSS_(ENST00000574568.1)	RABEP1	protein_coding	Up
chr11	95813079	0.00197494	TTS_(ENST00000538095.1)	CEP57	protein_coding	Up
chr13	50053584	0.00197861	intron_(ENST00000235290.7,_intron_4_of_6)	DLEU2	antisense	Up
chr7	150572902	0.00199677	TTS_(ENST00000494750.1)	GIMAP4	protein_coding	Up
chr1	630729	0.00200632	promoter-TSS_(ENST00000414273.1)	RP5-857K21.6	unprocessed_pseudogene	Up
chr9	15486048	0.00201944	exon_(ENST00000380716.8,_exon_6_of_11)	PSIP1	protein_coding	Up
chr12	98538193	0.00202072	TTS_(ENST00000261210.9)	TMPO	protein_coding	Up
chr1	86863560	0.00202412	TTS_(ENST00000497861.5)	Sep-15	protein_coding	Up
chr11	57326109	0.00202412	TTS_(ENST00000635721.1)	SSRP1	protein_coding	Up
chr17	40161828	0.00203548	promoter-TSS_(ENST00000474190.1)	CASC3	miRNA	Up
chr9	15469975	0.00203751	TTS_(ENST00000380716.8)	PSIP1	protein_coding	Up
chr1	182791333	0.0020535	promoter-TSS_(ENST00000471010.1)	NPL	protein_coding	Up
chr8	67159024	0.00206632	TTS_(ENST00000519163.6)	CSPP1	protein_coding	Up
chrX	27519185	0.00206646	exon_(ENST00000367074.4,_exon_2_of_2)	GS1-309P15.4	processed_pseudogene	Up
chr5	240378	0.002071	promoter-TSS_(ENST00000509082.1)	SDHA	protein_coding	Up
chr5	172064780	0.00208058	exon_(ENST00000176763.9,_exon_13_of_19)	STK10	protein_coding	Up
chr5	140528217	0.00208742	promoter-TSS_(ENST00000474060.1)	ANKHD1-EIF4EBP3	snoRNA	Up
chr1	171532494	0.00209291	exon_(ENST00000476522.5,_exon_12_of_12)	PRRC2C	protein_coding	Up
chr3	122662307	0.00209569	exon_(ENST00000464704.1,_exon_1_of_1)	RP11-757I12.4	processed_pseudogene	Up
chr12	103946649	0.00209628	exon_(ENST00000552051.1,_exon_2_of_4)	HSP90B1	protein_coding	Up
chr10	124418648	0.00210674	promoter-TSS_(ENST00000476917.5)	OAT	protein_coding	Up
chrX	77663458	0.00211313	exon_(ENST00000624166.3,_exon_12_of_14)	ATRX	protein_coding	Up
chr11	72989044	0.00212	promoter-TSS_(ENST00000543644.1)	FCHSD2	protein_coding	Up
chr5	100809957	0.0021228	exon_(ENST00000231461.9,_exon_5_of_5)	ST8SIA4	protein_coding	Up
chr8	69943335	0.0021228	exon_(ENST00000424643.3,_exon_1_of_3)	RP11-449M6.1	processed_pseudogene	Up
chr2	159439177	0.00214609	exon_(ENST00000467184.5,_exon_5_of_5)	BAZ2B	protein_coding	Up
chr20	13776092	0.00215147	exon_(ENST00000202816.5,_exon_3_of_14)	ESF1	protein_coding	Up
chr8	18010645	0.00216393	TTS_(ENST00000521338.1)	PCM1	protein_coding	Up
chr7	105029656	0.00216415	intron_(ENST00000478990.5,_intron_1_of_9)	KMT2E	protein_coding	Up
chr12	56672761	0.00217054	exon_(ENST00000414274.7,_exon_3_of_7)	PTGES3	protein_coding	Up
chr12	79594354	0.00218008	exon_(ENST00000328827.8,_exon_6_of_7)	PAWR	protein_coding	Up
chr5	172687366	0.00218008	TTS_(ENST00000522853.5)	NEURL1B	protein_coding	Up
chr2	55322643	0.00219198	exon_(ENST00000413716.7,_exon_18_of_34)	CCDC88A	protein_coding	Up
chr6	125979916	0.00219198	promoter-TSS_(ENST00000516111.1)	RNA5SP216	rRNA	Up
chr14	104836779	0.00219993	promoter-TSS_(ENST00000476944.2)	RPS2P4	processed_pseudogene	Up
chr1	214641498	0.00220011	exon_(ENST00000366955.7,_exon_12_of_20)	CENPF	protein_coding	Up
chr17	82097718	0.00220666	promoter-TSS_(ENST00000636968.1)	FASN	protein_coding	Up
chr20	30393637	0.00221248	exon_(ENST00000278882.8,_exon_6_of_9)	FRG1B	unprocessed_pseudogene	Up
chr9	113184312	0.00221529	TTS_(ENST00000489645.1)	FKBP15	protein_coding	Up
chr18	49490534	0.00222282	promoter-TSS_(ENST00000582588.1)	RPL17	protein_coding	Up
chr10	26513626	0.00223681	exon_(ENST00000376236.8,_exon_8_of_15)	APBB1IP	protein_coding	Up
chr22	23575601	0.00224179	intron_(ENST00000438703.1,_intron_1_of_2)	IGLL1	protein_coding	Up
chr5	98901266	0.00224774	exon_(ENST00000284049.7,_exon_5_of_35)	CHD1	protein_coding	Up
chr19	1421214	0.00225076	TTS_(ENST00000587833.5)	DAZAP1	protein_coding	Up
chr12	99773021	0.00225432	TTS_(ENST00000329257.8)	ANKS1B	protein_coding	Up
chr4	78870410	0.00225903	intron_(ENST00000502613.1,_intron_3_of_8)	BMP2K	protein_coding	Up
chr1	110948364	0.00225903	exon_(ENST00000485275.2,_exon_3_of_3)	LRIF1	protein_coding	Up
chr19	2049917	0.00226079	intron_(ENST00000591601.5,_intron_1_of_12)	MKNK2	protein_coding	Up
chr17	40162753	0.00226079	TTS_(ENST00000581849.1)	CASC3	miRNA	Up
chrX	50813164	0.00226079	intron_(ENST00000376020.6,_intron_1_of_8)	SHROOM4	protein_coding	Up
chr12	24816086	0.00226079	exon_(ENST00000342945.9,_exon_9_of_9)	BCAT1	protein_coding	Up
chr9	104782014	0.00227639	exon_(ENST00000374736.7,_exon_50_of_50)	ABCA1	protein_coding	Up
chr7	121390857	0.00228517	intron_(ENST00000412653.5,_intron_1_of_7)	FAM3C	protein_coding	Up
chr1	37700489	0.00229096	exon_(ENST00000373055.5,_exon_5_of_10)	CDCA8	protein_coding	Up
chr22	24540914	0.00229269	exon_(ENST00000435822.5,_exon_6_of_6)	GUCD1	protein_coding	Up
chr7	35898357	0.0022972	exon_(ENST00000399034.7,_exon_11_of_13)	Sep-07	protein_coding	Up
chr3	160416360	0.00230012	TTS_(ENST00000487747.5)	SMC4	protein_coding	Up
chr12	110025763	0.00230059	exon_(ENST00000546476.1,_exon_2_of_5)	ANKRD13A	protein_coding	Up
chr11	72985098	0.00230677	exon_(ENST00000409853.5,_exon_7_of_16)	FCHSD2	protein_coding	Up
chr2	159389444	0.00230677	exon_(ENST00000551504.5,_exon_4_of_6)	BAZ2B	protein_coding	Up
chr11	63758216	0.00230784	exon_(ENST00000339997.8,_exon_8_of_8)	RTN3	protein_coding	Up
chr9	63842871	0.0023107	exon_(ENST00000376334.3,_exon_3_of_9)	FRG1JP	unprocessed_pseudogene	Up
chr10	104002534	0.00231135	exon_(ENST00000335753.8,_exon_9_of_18)	SLK	protein_coding	Up
chr12	12111989	0.0023133	promoter-TSS_(ENST00000636813.1)	MIR1244-4	miRNA	Up
chr12	24814784	0.00231637	TTS_(ENST00000342945.9)	BCAT1	protein_coding	Up
chr17	31975682	0.00231637	exon_(ENST00000580398.1,_exon_6_of_15)	SUZ12	protein_coding	Up
chr13	49732767	0.00231739	exon_(ENST00000261667.7,_exon_4_of_17)	KPNA3	protein_coding	Up
chr17	5338080	0.00231739	exon_(ENST00000537505.5,_exon_5_of_18)	RABEP1	protein_coding	Up
chr7	10983048	0.00231936	exon_(ENST00000490957.5,_exon_3_of_16)	PHF14	protein_coding	Up
chr11	67279230	0.00232396	promoter-TSS_(ENST00000529738.1)	ADRBK1	protein_coding	Up
chr17	46677052	0.00233678	intron_(ENST00000575068.5,_intron_8_of_19)	NSF	protein_coding	Up
chr2	136200417	0.00233812	promoter-TSS_(ENST00000447355.1)	AC068492.3	processed_pseudogene	Up
chrX	77656589	0.00234694	exon_(ENST00000624166.3,_exon_13_of_14)	ATRX	protein_coding	Up
chr1	70244797	0.00236232	exon_(ENST00000370950.7,_exon_9_of_13)	SRSF11	protein_coding	Up
chr11	70374945	0.00237143	exon_(ENST00000526262.5,_exon_23_of_27)	PPFIA1	protein_coding	Up
chr1	25901066	0.00237573	TTS_(ENST00000485226.1)	STMN1	protein_coding	Up
chr15	64703245	0.00237829	promoter-TSS_(ENST00000559665.6)	OAZ2	protein_coding	Up
chr11	65426357	0.00237929	TTS_(ENST00000499732.3)	NEAT1	lincRNA	Up
chr3	63838407	0.00238455	exon_(ENST00000464327.2,_exon_4_of_5)	THOC7	protein_coding	Up
chr8	125206539	0.00239756	intron_(ENST00000287437.7,_intron_5_of_7)	NSMCE2	protein_coding	Up
chr8	38838521	0.00240247	promoter-TSS_(ENST00000519093.5)	TACC1	protein_coding	Up
chr11	2885273	0.00241176	promoter-TSS_(ENST00000471157.2)	CDKN1C	protein_coding	Up
chr12	45948488	0.00241254	promoter-TSS_(ENST00000551391.1)	SCAF11	protein_coding	Up
chr1	27414930	0.00241965	exon_(ENST00000618852.4,_exon_6_of_9)	WASF2	protein_coding	Up
chr19	15255574	0.00242148	promoter-TSS_(ENST00000595926.1)	BRD4	protein_coding	Up
chr6	159743744	0.00243325	TTS_(ENST00000462110.1)	WTAP	protein_coding	Up
chr10	68786156	0.00243347	exon_(ENST00000543719.5,_exon_19_of_24)	CCAR1	protein_coding	Up
chr11	95813504	0.00245458	TTS_(ENST00000535497.1)	CEP57	protein_coding	Up
chr19	15432515	0.00247046	promoter-TSS_(ENST00000599686.3)	WIZ	protein_coding	Up
chr13	72854080	0.00247046	exon_(ENST00000326291.10,_exon_10_of_18)	PIBF1	protein_coding	Up
chr15	30904532	0.00247046	promoter-TSS_(ENST00000562892.1)	FAN1	protein_coding	Up
chr16	61055605	0.0024797	exon_(ENST00000591758.1,_exon_1_of_1)	RP11-51O6.1	transcribed_processed_pseudogene	Up
chr10	110583902	0.00248054	exon_(ENST00000361804.4,_exon_12_of_29)	SMC3	protein_coding	Up
chr1	35188039	0.00248065	promoter-TSS_(ENST00000460428.5)	SFPQ	protein_coding	Up
chr12	56643554	0.00248735	promoter-TSS_(ENST00000550162.1)	ATP5B	protein_coding	Up
chr15	55190995	0.00250762	TTS_(ENST00000564344.5)	RSL24D1	protein_coding	Up
chr5	80626782	0.00251169	exon_(ENST00000439211.6,_exon_6_of_6)	DHFR	protein_coding	Up
chr8	17653239	0.00251465	exon_(ENST00000297488.10,_exon_7_of_10)	MTUS1	protein_coding	Up
chr3	169983181	0.00251959	TTS_(ENST00000460513.5)	SEC62	protein_coding	Up
chr20	25676753	0.00252116	TTS_(ENST00000481610.1)	ZNF337	protein_coding	Up
chrX	2921939	0.00252116	exon_(ENST00000559324.1,_exon_4_of_5)	ARSD	protein_coding	Up
chr10	11943150	0.00252745	exon_(ENST00000397053.6,_exon_17_of_22)	UPF2	protein_coding	Up
chr3	37276483	0.00254012	exon_(ENST00000420496.3,_exon_1_of_1)	RP11-259K5.3	processed_pseudogene	Up
chr5	171406417	0.00255294	TTS_(ENST00000519955.1)	NPM1	protein_coding	Up
chr13	32522212	0.00255499	promoter-TSS_(ENST00000509076.1)	N4BP2L2	protein_coding	Up
chr14	58794821	0.00256247	exon_(ENST00000480540.1,_exon_1_of_1)	RP11-112J1.1	processed_pseudogene	Up
chr12	68835928	0.00256345	exon_(ENST00000540352.5,_exon_7_of_9)	MDM2	protein_coding	Up
chr19	20258436	0.00257076	exon_(ENST00000521432.2,_exon_2_of_2)	AC078899.1	processed_pseudogene	Up
chr12	122518983	0.00258334	promoter-TSS_(ENST00000528263.1)	RSRC2	protein_coding	Up
chr12	96011724	0.00259504	promoter-TSS_(ENST00000537111.6)	LTA4H	protein_coding	Up
chr20	62387863	0.00260239	promoter-TSS_(ENST00000610979.1)	RP5-908M14.9	antisense	Up
chr2	159438677	0.00262029	exon_(ENST00000467184.5,_exon_5_of_5)	BAZ2B	protein_coding	Up
chr15	62007400	0.00262029	exon_(ENST00000395898.3,_exon_13_of_80)	VPS13C	protein_coding	Up
chr1	183895636	0.00262029	intron_(ENST00000304685.8,_intron_10_of_18)	RGL1	protein_coding	Up
chr5	159027416	0.00262979	intron_(ENST00000380654.8,_intron_5_of_14)	EBF1	protein_coding	Up
chr5	179708259	0.00264243	promoter-TSS_(ENST00000508787.1)	CANX	protein_coding	Up
chr2	37213893	0.00264368	TTS_(ENST00000397064.6)	CEBPZOS	protein_coding	Up
chr13	102616445	0.00265992	exon_(ENST00000376065.8,_exon_4_of_29)	TPP2	protein_coding	Up
chr15	64953071	0.00267268	intron_(ENST00000620154.4,_intron_12_of_12)	ANKDD1A	protein_coding	Up
chr7	73184681	0.00267776	exon_(ENST00000544802.5,_exon_8_of_24)	RP11-396K3.1	transcribed_processed_pseudogene	Up
chr8	22693370	0.00268379	promoter-TSS_(ENST00000317216.2)	EGR3	protein_coding	Up
chr6	151416784	0.00269362	exon_(ENST00000645895.1,_exon_11_of_11)	RMND1	protein_coding	Up
chr3	56646663	0.00269362	exon_(ENST00000493960.6,_exon_14_of_24)	FAM208A	protein_coding	Up
chr1	113509668	0.00269362	intron_(ENST00000369611.4,_intron_1_of_20)	MAGI3	protein_coding	Up
chr21	8403695	0.00271018	intron_(ENST00000623860.2,_intron_2_of_6)	CH507-528H12.1	lincRNA	Up
chr18	9255271	0.00271502	TTS_(ENST00000546007.6)	ANKRD12	protein_coding	Up
chr1	203657550	0.00272238	exon_(ENST00000451818.2,_exon_1_of_1)	RP11-90O23.1	processed_pseudogene	Up
chr2	37211981	0.00272515	exon_(ENST00000489306.1,_exon_1_of_5)	CEBPZ	protein_coding	Up
chr5	42465484	0.00273371	TTS_(ENST00000507707.1)	CTD-2265D6.1	processed_pseudogene	Up
chr22	12604721	0.00274671	exon_(ENST00000634617.1,_exon_2_of_9)	FRG1GP	unprocessed_pseudogene	Up
chr5	132604826	0.00275183	exon_(ENST00000378823.7,_exon_16_of_25)	RAD50	protein_coding	Up
chr18	21070558	0.00275723	exon_(ENST00000399799.2,_exon_2_of_33)	ROCK1	protein_coding	Up
chr19	40425852	0.00275723	promoter-TSS_(ENST00000614440.1)	CTC-492K19.7	lincRNA	Up
chr17	51006121	0.00276196	exon_(ENST00000510283.5,_exon_7_of_27)	SPAG9	protein_coding	Up
chr8	17649925	0.00276317	TTS_(ENST00000518713.5)	MTUS1	protein_coding	Up
chr1	88983671	0.00277768	exon_(ENST00000413769.1,_exon_3_of_3)	RBMXL1	protein_coding	Up
chr1	121564895	0.00277884	exon_(ENST00000458200.2,_exon_5_of_8)	EMBP1	transcribed_unprocessed_pseudogene	Up
chr5	141528850	0.00278036	TTS_(ENST00000518484.1)	DIAPH1	protein_coding	Up
chr7	128615905	0.00278121	TTS_(ENST00000479267.2)	RP11-274B21.1	unprocessed_pseudogene	Up
chr10	43155756	0.00278698	exon_(ENST00000374466.3,_exon_2_of_8)	CSGALNACT2	protein_coding	Up
chr3	47706483	0.00279079	exon_(ENST00000254480.9,_exon_10_of_28)	SMARCC1	protein_coding	Up
chr8	11560390	0.00279565	promoter-TSS_(ENST00000526097.1)	BLK	protein_coding	Up
chr7	5982964	0.0028082	TTS_(ENST00000469652.1)	PMS2	protein_coding	Up
chr19	42253264	0.00281652	intron_(ENST00000595941.1,_intron_1_of_2)	ERF	protein_coding	Up
chr13	95769978	0.00281652	intron_(ENST00000602402.5,_intron_9_of_11)	DNAJC3	protein_coding	Up
chr3	177824792	0.00281652	intron_(ENST00000436078.5,_intron_1_of_2)	RP11-91K9.1	lincRNA	Up
chr11	58612298	0.00281687	exon_(ENST00000422974.2,_exon_5_of_11)	ZFP91-CNTF	antisense	Up
chr5	139364593	0.00282014	TTS_(ENST00000507415.1)	PAIP2	antisense	Up
chr20	16732318	0.00282146	exon_(ENST00000246071.7,_exon_3_of_7)	SNRPB2	protein_coding	Up
chr11	65613619	0.00282807	exon_(ENST00000309100.7,_exon_1_of_10)	MAP3K11	protein_coding	Up
chr10	89738140	0.00284515	exon_(ENST00000371728.7,_exon_20_of_33)	KIF20B	protein_coding	Up
chr11	2377781	0.00284515	exon_(ENST00000413483.1,_exon_1_of_3)	AC129929.5	antisense	Up
chr22	24324268	0.00287747	TTS_(ENST00000416735.5)	SPECC1L	protein_coding	Up
chr11	77700896	0.0028862	promoter-TSS_(ENST00000531768.1)	RSF1	protein_coding	Up
chr11	34076283	0.00289551	TTS_(ENST00000533641.5)	CAPRIN1	protein_coding	Up
chr20	59841457	0.0028965	exon_(ENST00000541461.5,_exon_11_of_13)	PHACTR3	protein_coding	Up
chr14	50757169	0.00291303	exon_(ENST00000453196.5,_exon_18_of_30)	NIN	protein_coding	Up
chr5	6604625	0.00291533	promoter-TSS_(ENST00000502932.1)	NSUN2	protein_coding	Up
chrX	123622785	0.00291533	promoter-TSS_(ENST00000441692.5)	THOC2	protein_coding	Up
chr19	39839075	0.00291613	promoter-TSS_(ENST00000593503.5)	FBL	protein_coding	Up
chr16	82149329	0.00291725	TTS_(ENST00000568016.1)	MPHOSPH6	protein_coding	Up
chr3	160413537	0.00293128	promoter-TSS_(ENST00000462668.5)	SMC4	protein_coding	Up
chr5	55960422	0.00293252	promoter-TSS_(ENST00000506241.1)	IL6ST	protein_coding	Up
chr4	152927732	0.00293252	exon_(ENST00000414628.1,_exon_1_of_1)	RP11-206F17.2	processed_pseudogene	Up
chr10	32022946	0.00294055	exon_(ENST00000302418.4,_exon_16_of_26)	KIF5B	protein_coding	Up
chr20	54219039	0.00294361	exon_(ENST00000371419.6,_exon_4_of_4)	PFDN4	protein_coding	Up
chr11	67180134	0.0029463	exon_(ENST00000308783.9,_exon_3_of_21)	KDM2A	protein_coding	Up
chr5	93683418	0.00297138	exon_(ENST00000502784.2,_exon_1_of_1)	RP11-65F13.1	processed_pseudogene	Up
chr12	14425452	0.00299475	TTS_(ENST00000396279.2)	ATF7IP	protein_coding	Up
chr12	54515442	0.00299475	intron_(ENST00000552211.5,_intron_4_of_6)	NCKAP1L	protein_coding	Up
chr12	93399205	0.00299475	TTS_(ENST00000550056.5)	NUDT4	protein_coding	Up
chr2	186504052	0.00299475	TTS_(ENST00000468120.5)	ZC3H15	protein_coding	Up
chr14	34780292	0.00301032	exon_(ENST00000358716.8,_exon_16_of_26)	BAZ1A	protein_coding	Up
chr12	68813610	0.00301228	promoter-TSS_(ENST00000471946.1)	MDM2	protein_coding	Up
chr13	46011510	0.00302858	promoter-TSS_(ENST00000470308.1)	ZC3H13	protein_coding	Up
chr17	32358600	0.00303128	TTS_(ENST00000578918.1)	ZNF207	protein_coding	Up
chr20	56516955	0.00303216	promoter-TSS_(ENST00000481560.1)	FAM209A	protein_coding	Up
chr5	140281514	0.00303573	promoter-TSS_(ENST00000512707.1)	PFDN1	protein_coding	Up
chr5	76590567	0.00303614	exon_(ENST00000379730.7,_exon_7_of_35)	IQGAP2	protein_coding	Up
chr13	28275009	0.00306376	intron_(ENST00000399613.1,_intron_13_of_17)	PAN3	protein_coding	Up
chr19	34469163	0.0030842	TTS_(ENST00000588585.1)	UBA2	protein_coding	Up
chr7	106275031	0.00312946	TTS_(ENST00000489732.1)	NAMPT	protein_coding	Up
chr16	57173748	0.00312986	promoter-TSS_(ENST00000565956.5)	FAM192A	protein_coding	Up
chr6	107876639	0.00313638	exon_(ENST00000369002.8,_exon_19_of_21)	SEC63	protein_coding	Up
chr19	41860271	0.00313977	promoter-TSS_(ENST00000593863.5)	RPS19	protein_coding	Up
chrX	37789500	0.00314738	intron_(ENST00000378588.4,_intron_3_of_12)	CYBB	protein_coding	Up
chr5	32592933	0.0031504	intron_(ENST00000504016.1,_intron_2_of_2)	SUB1	protein_coding	Up
chr11	83273844	0.0031603	TTS_(ENST00000526631.1)	CCDC90B	protein_coding	Up
chr11	32601787	0.00316033	TTS_(ENST00000335185.9)	CCDC73	protein_coding	Up
chr5	37392030	0.0031673	exon_(ENST00000265107.8,_exon_4_of_18)	WDR70	protein_coding	Up
chr19	8536083	0.00317431	intron_(ENST00000613525.4,_intron_20_of_28)	MYO1F	protein_coding	Up
chr6	85678160	0.00317624	promoter-TSS_(ENST00000364995.1)	SNORD50B	processed_transcript	Up
chr9	125236859	0.00317695	exon_(ENST00000324460.6,_exon_8_of_8)	HSPA5	protein_coding	Up
chr1	173865529	0.00317759	promoter-TSS_(ENST00000454813.1)	GAS5	processed_transcript	Up
chr12	50456671	0.00318553	intron_(ENST00000614335.4,_intron_10_of_14)	LARP4	protein_coding	Up
chr20	63493162	0.00319684	exon_(ENST00000645586.1,_exon_3_of_4)	EEF1A2	protein_coding	Up
chr5	179955612	0.00319684	exon_(ENST00000520911.5,_exon_9_of_9)	RNF130	protein_coding	Up
chr5	140286607	0.00320135	intron_(ENST00000510217.1,_intron_1_of_2)	PFDN1	protein_coding	Up
chr1	146149136	0.00320842	intron_(ENST00000579793.6,_intron_4_of_5)	NOTCH2NL	protein_coding	Up
chr14	34597586	0.00321556	exon_(ENST00000555416.5,_exon_8_of_13)	SNX6	protein_coding	Up
chr11	72887543	0.0032161	promoter-TSS_(ENST00000432043.2)	FCHSD2	protein_coding	Up
chr17	2667012	0.00322362	promoter-TSS_(ENST00000397193.7)	PAFAH1B1	protein_coding	Up
chr7	22510473	0.00323676	TTS_(ENST00000434005.1)	AC002480.6	processed_pseudogene	Up
chr11	128460804	0.00323754	TTS_(ENST00000531611.5)	ETS1	protein_coding	Up
chr5	146151882	0.00323793	promoter-TSS_(ENST00000508667.5)	LARS	protein_coding	Up
chr1	28744212	0.00324173	intron_(ENST00000541996.5,_intron_3_of_3)	YTHDF2	protein_coding	Up
chr3	58409552	0.00325126	promoter-TSS_(ENST00000493474.1)	PXK	protein_coding	Up
chr14	102030182	0.00325771	TTS_(ENST00000554854.1)	DYNC1H1	protein_coding	Up
chr17	50865577	0.00326675	intron_(ENST00000268957.3,_intron_2_of_2)	TOB1	protein_coding	Up
chr9	120491411	0.00326675	exon_(ENST00000473282.6,_exon_14_of_39)	CDK5RAP2	protein_coding	Up
chr1	26475143	0.00327257	TTS_(ENST00000464888.5)	HMGN2	protein_coding	Up
chr21	8222457	0.00328382	intron_(ENST00000623664.1,_intron_2_of_6)	CH507-513H4.1	lincRNA	Up
chr2	26109888	0.00330199	exon_(ENST00000473035.1,_exon_3_of_6)	RAB10	protein_coding	Up
chr15	52557150	0.00330679	promoter-TSS_(ENST00000565288.1)	ARPP19	protein_coding	Up
chr13	31140256	0.00330978	exon_(ENST00000380405.7,_exon_13_of_17)	HSPH1	protein_coding	Up
chr1	222659473	0.003313	promoter-TSS_(ENST00000475451.1)	MIA3	protein_coding	Up
chr16	66723212	0.00331866	TTS_(ENST00000443351.6)	DYNC1LI2	protein_coding	Up
chr6	75655227	0.00333033	promoter-TSS_(ENST00000363221.1)	RN7SKP163	misc_RNA	Up
chr12	71896762	0.00333033	promoter-TSS_(ENST00000548679.5)	TBC1D15	protein_coding	Up
chr13	21514384	0.00333033	exon_(ENST00000476895.5,_exon_8_of_9)	MICU2	protein_coding	Up
chr7	5721093	0.00333033	exon_(ENST00000389900.8,_exon_8_of_16)	RNF216	protein_coding	Up
chr5	5447476	0.00334064	exon_(ENST00000296564.8,_exon_8_of_19)	ICE1	protein_coding	Up
chr18	9530854	0.00335049	exon_(ENST00000383432.7,_exon_7_of_10)	RALBP1	protein_coding	Up
chr11	17301801	0.00335049	TTS_(ENST00000533926.5)	NUCB2	protein_coding	Up
chr17	67912047	0.00336215	exon_(ENST00000544778.6,_exon_12_of_22)	BPTF	protein_coding	Up
chr9	100002725	0.00337002	intron_(ENST00000262455.6,_intron_10_of_11)	ERP44	protein_coding	Up
chr1	38022742	0.00337302	exon_(ENST00000373014.4,_exon_7_of_8)	UTP11	protein_coding	Up
chr3	47710723	0.00337665	exon_(ENST00000254480.9,_exon_9_of_28)	SMARCC1	protein_coding	Up
chr18	57615837	0.00337751	exon_(ENST00000587675.5,_exon_2_of_7)	NARS	protein_coding	Up
chr1	149086058	0.00338565	intron_(ENST00000615421.4,_intron_4_of_28)	NBPF9	protein_coding	Up
chr5	122936764	0.00338565	promoter-TSS_(ENST00000502387.5)	SNX24	protein_coding	Up
chr3	180161959	0.00338565	promoter-TSS_(ENST00000364952.1)	RNA5SP149	rRNA	Up
chr14	106636718	0.00338565	promoter-TSS_(ENST00000362610.1)	RNA5SP389	rRNA	Up
chr12	131992199	0.00338959	exon_(ENST00000389562.6,_exon_10_of_52)	EP400	protein_coding	Up
chr12	51083439	0.00338963	promoter-TSS_(ENST00000552899.5)	CSRNP2	protein_coding	Up
chr8	97686717	0.00339291	exon_(ENST00000522313.1,_exon_3_of_5)	MTDH	protein_coding	Up
chr13	98000559	0.00340949	exon_(ENST00000490680.5,_exon_10_of_26)	IPO5	protein_coding	Up
chr9	104102537	0.00340949	TTS_(ENST00000440179.5)	SMC2	protein_coding	Up
chr7	92566034	0.00341204	TTS_(ENST00000468931.1)	FAM133B	protein_coding	Up
chr2	157379755	0.00341449	TTS_(ENST00000464802.1)	AC019201.1	processed_pseudogene	Up
chr3	47635313	0.00343339	exon_(ENST00000254480.9,_exon_24_of_28)	SMARCC1	protein_coding	Up
chr3	27424057	0.00344077	promoter-TSS_(ENST00000419036.5)	SLC4A7	protein_coding	Up
chr16	3767829	0.00344718	exon_(ENST00000262367.9,_exon_16_of_31)	CREBBP	protein_coding	Up
chr22	22285227	0.00345343	exon_(ENST00000610778.1,_exon_1_of_1)	LL22NC03-2H8.5	lincRNA	Up
chr11	118480220	0.00346792	exon_(ENST00000531904.6,_exon_7_of_10)	KMT2A	protein_coding	Up
chr9	33986819	0.00346806	exon_(ENST00000629575.2,_exon_5_of_25)	UBAP2	protein_coding	Up
chr12	112508433	0.0034732	exon_(ENST00000351677.6,_exon_16_of_16)	PTPN11	protein_coding	Up
chr6	116453120	0.00347505	exon_(ENST00000402326.1,_exon_1_of_1)	RP1-93H18.3	processed_pseudogene	Up
chr10	130157508	0.00350983	intron_(ENST00000331244.9,_intron_2_of_10)	GLRX3	protein_coding	Up
chr20	41081222	0.00352269	exon_(ENST00000361337.2,_exon_7_of_21)	TOP1	protein_coding	Up
chr11	58611692	0.00352459	exon_(ENST00000422974.2,_exon_4_of_11)	ZFP91-CNTF	antisense	Up
chrX	30576821	0.00354106	exon_(ENST00000378962.3,_exon_2_of_3)	CXorf21	protein_coding	Up
chr10	32018369	0.00354106	exon_(ENST00000302418.4,_exon_22_of_26)	KIF5B	protein_coding	Up
chrX	117914320	0.00354106	promoter-TSS_(ENST00000363421.1)	RF00019	misc_RNA	Up
chr13	31141161	0.00354257	exon_(ENST00000380405.7,_exon_12_of_17)	HSPH1	protein_coding	Up
chr1	236281723	0.00354257	promoter-TSS_(ENST00000366589.1)	ERO1B	protein_coding	Up
chr7	140097624	0.00354686	exon_(ENST00000472616.1,_exon_7_of_13)	KDM7A	protein_coding	Up
chr2	202300349	0.00355652	exon_(ENST00000264279.9,_exon_13_of_15)	NOP58	protein_coding	Up
chr18	20987024	0.00356872	exon_(ENST00000399799.2,_exon_19_of_33)	ROCK1	protein_coding	Up
chr3	37324726	0.00357083	exon_(ENST00000429018.5,_exon_5_of_5)	GOLGA4	protein_coding	Up
chr8	67277434	0.00357083	exon_(ENST00000262215.7,_exon_8_of_39)	ARFGEF1	protein_coding	Up
chr13	19642252	0.00358268	exon_(ENST00000361479.9,_exon_2_of_14)	MPHOSPH8	protein_coding	Up
chr3	112544077	0.0035981	TTS_(ENST00000465980.1)	ATG3	protein_coding	Up
chr14	21363104	0.00360392	exon_(ENST00000216297.6,_exon_13_of_26)	SUPT16H	protein_coding	Up
chrX	103586804	0.00361334	TTS_(ENST00000425011.1)	TCEAL4	protein_coding	Up
chr10	78040207	0.00361647	exon_(ENST00000372360.8,_exon_5_of_6)	RPS24	protein_coding	Up
chr5	177346392	0.00362925	TTS_(ENST00000468335.1)	CTD-2301A4.1	processed_pseudogene	Up
chr5	21883638	0.00365015	exon_(ENST00000503199.1,_exon_1_of_1)	RP11-704G19.1	processed_pseudogene	Up
chr1	45521776	0.00365447	promoter-TSS_(ENST00000483583.1)	PRDX1	protein_coding	Up
chr3	112538164	0.00367546	TTS_(ENST00000492886.5)	ATG3	protein_coding	Up
chr6	7303619	0.00368104	exon_(ENST00000474597.5,_exon_3_of_10)	SSR1	protein_coding	Up
chr20	30388501	0.00372165	exon_(ENST00000278882.8,_exon_3_of_9)	FRG1B	unprocessed_pseudogene	Up
chrX	16946762	0.00372267	promoter-TSS_(ENST00000481792.1)	REPS2	protein_coding	Up
chr15	55192740	0.00372918	TTS_(ENST00000565854.5)	RSL24D1	protein_coding	Up
chr11	4388495	0.00373175	exon_(ENST00000254436.7,_exon_4_of_7)	TRIM21	protein_coding	Up
chrX	11762150	0.00373175	promoter-TSS_(ENST00000380691.2)	MSL3	protein_coding	Up
chr11	33338824	0.00373864	TTS_(ENST00000534262.1)	HIPK3	protein_coding	Up
chr6	143061032	0.00373944	exon_(ENST00000629020.2,_exon_1_of_4)	AIG1	protein_coding	Up
chr5	76702502	0.00373944	exon_(ENST00000396234.7,_exon_23_of_24)	IQGAP2	protein_coding	Up
chr11	102349072	0.00376388	promoter-TSS_(ENST00000528344.1)	BIRC2	protein_coding	Up
chr5	71501595	0.00376388	exon_(ENST00000358731.8,_exon_14_of_39)	BDP1	protein_coding	Up
chr12	27302170	0.00376388	promoter-TSS_(ENST00000407753.2)	STK38L	protein_coding	Up
chr5	76648805	0.00376388	intron_(ENST00000274364.10,_intron_17_of_35)	IQGAP2	protein_coding	Up
chr12	56666248	0.00377669	exon_(ENST00000414274.7,_exon_5_of_7)	PTGES3	protein_coding	Up
chr9	7477198	0.0037919	exon_(ENST00000413888.1,_exon_1_of_1)	RP11-87M1.1	processed_pseudogene	Up
chr11	107454537	0.0038164	exon_(ENST00000282251.9,_exon_3_of_18)	CWF19L2	protein_coding	Up
chr1	202764069	0.00381906	exon_(ENST00000235790.8,_exon_6_of_26)	KDM5B	protein_coding	Up
chr9	123173722	0.00381988	exon_(ENST00000348403.9,_exon_5_of_19)	STRBP	protein_coding	Up
chr1	47375244	0.00381988	exon_(ENST00000450808.2,_exon_4_of_5)	CMPK1	protein_coding	Up
chr6	149505626	0.00381988	exon_(ENST00000340881.2,_exon_3_of_3)	PPIL4	protein_coding	Up
chr1	204412063	0.00382279	promoter-TSS_(ENST00000367188.4)	PPP1R15B	protein_coding	Up
chr14	51436225	0.00382828	exon_(ENST00000553886.1,_exon_1_of_1)	RP11-255G12.4	processed_pseudogene	Up
chr7	148983793	0.00383669	promoter-TSS_(ENST00000365484.1)	RNY3	misc_RNA	Up
chr11	43394511	0.00384177	intron_(ENST00000039989.8,_intron_5_of_23)	TTC17	protein_coding	Up
chr19	5653402	0.00384191	TTS_(ENST00000592396.1)	SAFB	protein_coding	Up
chr12	92780375	0.00386484	exon_(ENST00000322349.12,_exon_24_of_29)	EEA1	protein_coding	Up
chr7	152435883	0.00386484	promoter-TSS_(ENST00000452749.1)	KMT2C	protein_coding	Up
chr2	159446813	0.00386484	TTS_(ENST00000541068.6)	BAZ2B	protein_coding	Up
chr11	122737965	0.00387867	intron_(ENST00000526386.5,_intron_1_of_3)	UBASH3B	protein_coding	Up
chr1	791226	0.00388824	intron_(ENST00000589531.5,_intron_1_of_3)	RP11-206L10.9	lincRNA	Up
chr16	53222737	0.00389526	TTS_(ENST00000565442.1)	CHD9	protein_coding	Up
chr17	37056631	0.00389758	exon_(ENST00000616392.1,_exon_3_of_3)	AATF	protein_coding	Up
chr19	2273030	0.00390128	TTS_(ENST00000588673.3)	OAZ1	protein_coding	Up
chrX	119835009	0.00391479	exon_(ENST00000636792.1,_exon_2_of_7)	UPF3B	protein_coding	Up
chr21	32764495	0.00393359	exon_(ENST00000331923.8,_exon_3_of_18)	PAXBP1	protein_coding	Up
chr5	98876478	0.00394113	exon_(ENST00000284049.7,_exon_23_of_35)	CHD1	protein_coding	Up
chr20	21334165	0.00394692	exon_(ENST00000377191.4,_exon_13_of_30)	XRN2	protein_coding	Up
chr20	29096814	0.00396897	exon_(ENST00000635586.1,_exon_6_of_9)	FRG1DP	unprocessed_pseudogene	Up
chr5	139318978	0.00396897	TTS_(ENST00000512876.5)	MATR3	protein_coding	Up
chr15	78546595	0.00396897	TTS_(ENST00000557929.5)	PSMA4	protein_coding	Up
chr6	13801308	0.00397439	promoter-TSS_(ENST00000607303.1)	MCUR1	protein_coding	Up
chr17	64129897	0.00397439	exon_(ENST00000606895.1,_exon_1_of_1)	ERN1	protein_coding	Up
chr9	121152618	0.00398855	exon_(ENST00000373850.5,_exon_15_of_33)	CNTRL	protein_coding	Up
chr2	117819687	0.00399205	exon_(ENST00000263239.6,_exon_3_of_14)	DDX18	protein_coding	Up
chr13	49746969	0.00399785	exon_(ENST00000261667.7,_exon_2_of_17)	KPNA3	protein_coding	Up
chr1	149464122	0.00400155	exon_(ENST00000578189.1,_exon_6_of_6)	NBPF19	protein_coding	Up
chr5	55991462	0.00402231	intron_(ENST00000503773.6,_intron_1_of_17)	IL6ST	protein_coding	Up
chr8	123371778	0.00402231	TTS_(ENST00000530065.1)	ATAD2	protein_coding	Up
chr1	235122354	0.00402847	exon_(ENST00000473132.1,_exon_1_of_4)	TOMM20	protein_coding	Up
chr4	106328225	0.00403202	exon_(ENST00000510207.5,_exon_4_of_5)	AIMP1	protein_coding	Up
chr17	82078675	0.00403202	TTS_(ENST00000580382.1)	FASN	protein_coding	Up
chr5	138170894	0.00405511	promoter-TSS_(ENST00000471892.6)	BRD8	protein_coding	Up
chr6	86897358	0.00406006	promoter-TSS_(ENST00000258070.4)	RP11-76H14.5	unprocessed_pseudogene	Up
chr6	143863254	0.00407038	exon_(ENST00000367576.5,_exon_10_of_11)	LTV1	protein_coding	Up
chr8	120615884	0.00407315	intron_(ENST00000395601.7,_intron_4_of_7)	SNTB1	protein_coding	Up
chr7	150520632	0.00413874	exon_(ENST00000313543.4,_exon_2_of_2)	GIMAP7	protein_coding	Up
chr15	85693315	0.00414552	exon_(ENST00000394510.6,_exon_9_of_29)	AKAP13	protein_coding	Up
chr13	72774024	0.00415774	exon_(ENST00000377780.8,_exon_7_of_21)	DIS3	protein_coding	Up
chr19	30009025	0.00415774	promoter-TSS_(ENST00000575242.1)	URI1	protein_coding	Up
chr15	44332029	0.00417304	TTS_(ENST00000558735.1)	CASC4	protein_coding	Up
chr10	75235866	0.00420011	promoter-TSS_(ENST00000460899.5)	COMTD1	protein_coding	Up
chr17	31868066	0.00420011	promoter-TSS_(ENST00000579459.1)	UTP6	protein_coding	Up
chr10	117318933	0.00420011	promoter-TSS_(ENST00000489302.5)	PDZD8	protein_coding	Up
chr20	50192078	0.00420382	promoter-TSS_(ENST00000613921.1)	RP11-112L6.5	antisense	Up
chr17	40395502	0.00423155	TTS_(ENST00000577706.1)	TOP2A	protein_coding	Up
chr8	89947874	0.00424466	exon_(ENST00000613033.1,_exon_2_of_5)	NBN	protein_coding	Up
chr19	58349777	0.00425912	TTS_(ENST00000600966.1)	A1BG	protein_coding	Up
chr2	10791885	0.00426323	exon_(ENST00000540494.5,_exon_7_of_14)	PDIA6	protein_coding	Up
chr3	37327782	0.00426649	promoter-TSS_(ENST00000498250.1)	GOLGA4	protein_coding	Up
chr8	30921277	0.00427266	TTS_(ENST00000523019.1)	RP5-1009N12.1	processed_pseudogene	Up
chr20	20042478	0.0042792	exon_(ENST00000490910.5,_exon_9_of_15)	CRNKL1	protein_coding	Up
chr2	55317250	0.0042792	TTS_(ENST00000625841.1)	AC012358.8	antisense	Up
chr19	44748801	0.00429356	exon_(ENST00000487394.1,_exon_2_of_2)	BCL3	protein_coding	Up
chr4	118691573	0.00429356	promoter-TSS_(ENST00000502564.2)	METTL14	protein_coding	Up
chr3	69029835	0.00429356	exon_(ENST00000488010.5,_exon_10_of_16)	TMF1	protein_coding	Up
chr21	8409063	0.00432295	intron_(ENST00000623860.2,_intron_5_of_6)	CH507-528H12.1	lincRNA	Up
chr12	31992456	0.00433505	exon_(ENST00000541981.5,_exon_3_of_3)	KIAA1551	protein_coding	Up
chr18	51048714	0.00433505	TTS_(ENST00000589076.5)	SMAD4	protein_coding	Up
chr17	31947667	0.00433505	exon_(ENST00000322652.9,_exon_4_of_16)	SUZ12	protein_coding	Up
chr5	122826145	0.00433828	exon_(ENST00000514030.1,_exon_3_of_4)	SNX2	protein_coding	Up
chr5	68295232	0.00434442	TTS_(ENST00000519025.5)	PIK3R1	protein_coding	Up
chr16	89885882	0.00434712	exon_(ENST00000562256.5,_exon_2_of_17)	TCF25	protein_coding	Up
chr4	143543916	0.00436888	exon_(ENST00000283131.3,_exon_16_of_24)	SMARCA5	protein_coding	Up
chr15	71063382	0.00438074	exon_(ENST00000493817.2,_exon_1_of_1)	RPL5P3	processed_pseudogene	Up
chr19	41506520	0.00440969	exon_(ENST00000600996.1,_exon_1_of_1)	AC005795.1	processed_pseudogene	Up
chr2	61876216	0.00440987	exon_(ENST00000461540.2,_exon_2_of_4)	CCT4	protein_coding	Up
chr19	48256970	0.00441735	exon_(ENST00000602172.1,_exon_2_of_2)	CTC-241F20.3	antisense	Up
chr1	220253879	0.00441833	exon_(ENST00000404582.2,_exon_1_of_1)	RP11-568G11.3	processed_pseudogene	Up
chr16	83811441	0.00442031	TTS_(ENST00000567382.1)	HSBP1	protein_coding	Up
chr7	92065406	0.00442031	TTS_(ENST00000491695.1)	AKAP9	protein_coding	Up
chr1	148146155	0.00443767	promoter-TSS_(ENST00000358206.4)	ABHD17AP1	unprocessed_pseudogene	Up
chr2	135943408	0.00444071	TTS_(ENST00000463008.1)	DARS	protein_coding	Up
chr5	140300436	0.00445872	exon_(ENST00000514611.1,_exon_1_of_2)	PFDN1	protein_coding	Up
chrX	95499958	0.00445872	TTS_(ENST00000442082.2)	RP3-380C13.1	processed_pseudogene	Up
chr1	70250635	0.00446609	TTS_(ENST00000395136.6)	SRSF11	protein_coding	Up
chr3	31622289	0.00446811	exon_(ENST00000295770.3,_exon_10_of_16)	STT3B	protein_coding	Up
chr12	111039363	0.00447883	intron_(ENST00000261726.10,_intron_1_of_21)	CUX2	protein_coding	Up
chr11	33858674	0.00447883	TTS_(ENST00000411482.1)	LMO2	protein_coding	Up
chr1	45615350	0.00448052	TTS_(ENST00000527359.5)	NASP	protein_coding	Up
chr17	7314522	0.00449582	promoter-TSS_(ENST00000573684.5)	GPS2	protein_coding	Up
chr20	17943130	0.00450042	exon_(ENST00000490175.5,_exon_12_of_13)	SNX5	protein_coding	Up
chr5	88804768	0.00450842	promoter-TSS_(ENST00000637754.2)	MEF2C	protein_coding	Up
chr1	39285175	0.0045163	promoter-TSS_(ENST00000484393.1)	MACF1	protein_coding	Up
chr4	189943226	0.00455958	exon_(ENST00000533157.5,_exon_3_of_6)	FRG1	protein_coding	Up
chr19	1269392	0.00456931	promoter-TSS_(ENST00000591097.5)	CIRBP	protein_coding	Up
chr7	103322058	0.00459744	TTS_(ENST00000454277.5)	DNAJC2	protein_coding	Up
chr2	151465204	0.00459865	exon_(ENST00000453091.6,_exon_30_of_35)	RIF1	protein_coding	Up
chr5	146470656	0.00462481	TTS_(ENST00000510724.1)	TCERG1	protein_coding	Up
chr12	99798907	0.00462932	intron_(ENST00000549866.5,_intron_4_of_11)	ANKS1B	protein_coding	Up
chr10	110497984	0.00464689	exon_(ENST00000369583.3,_exon_1_of_4)	DUSP5	protein_coding	Up
chr11	119018302	0.00465112	promoter-TSS_(ENST00000577421.1)	MIR3656	protein_coding	Up
chr3	134549152	0.0046723	promoter-TSS_(ENST00000513295.1)	CEP63	protein_coding	Up
chr3	132477809	0.0046723	exon_(ENST00000260818.10,_exon_23_of_56)	DNAJC13	protein_coding	Up
chr20	16737318	0.00469312	exon_(ENST00000246071.7,_exon_4_of_7)	SNRPB2	protein_coding	Up
chr3	143016317	0.00469312	promoter-TSS_(ENST00000488587.1)	U2SURP	protein_coding	Up
chr19	2049731	0.00469944	intron_(ENST00000591601.5,_intron_1_of_12)	MKNK2	protein_coding	Up
chr17	59838931	0.00470451	exon_(ENST00000592790.1,_exon_1_of_1)	VMP1	protein_coding	Up
chr9	123170016	0.0047093	exon_(ENST00000348403.9,_exon_6_of_19)	STRBP	protein_coding	Up
chr1	93876422	0.00471528	TTS_(ENST00000496672.1)	DNTTIP2	protein_coding	Up
chr11	104943470	0.00472004	exon_(ENST00000529565.1,_exon_3_of_3)	CASP4	protein_coding	Up
chr15	38333267	0.00472004	intron_(ENST00000299084.8,_intron_4_of_6)	SPRED1	protein_coding	Up
chr7	7882178	0.00472004	intron_(ENST00000469183.5,_intron_4_of_4)	RP11-505D17.1	protein_coding	Up
chr1	77728553	0.00472004	promoter-TSS_(ENST00000481579.5)	USP33	protein_coding	Up
chr11	59183640	0.00472004	intron_(ENST00000532982.5,_intron_2_of_8)	DTX4	protein_coding	Up
chr10	119050595	0.00472349	exon_(ENST00000369144.7,_exon_16_of_22)	EIF3A	protein_coding	Up
chr11	20574644	0.00472408	exon_(ENST00000525121.2,_exon_2_of_2)	RP11-701I24.1	processed_pseudogene	Up
chr5	179724765	0.00473114	exon_(ENST00000505090.1,_exon_2_of_3)	CANX	protein_coding	Up
chr15	20154606	0.00475988	exon_(ENST00000554269.1,_exon_3_of_9)	RP11-492D6.2	unprocessed_pseudogene	Up
chr16	24570925	0.00477379	TTS_(ENST00000564314.5)	RBBP6	protein_coding	Up
chr5	79639784	0.0047838	intron_(ENST00000453514.5,_intron_4_of_14)	PAPD4	protein_coding	Up
chr12	31985119	0.00479071	exon_(ENST00000312561.8,_exon_4_of_6)	KIAA1551	protein_coding	Up
chr12	101764291	0.00480531	exon_(ENST00000299314.11,_exon_13_of_21)	GNPTAB	protein_coding	Up
chr5	57231144	0.00481248	promoter-TSS_(ENST00000513732.2)	GPBP1	protein_coding	Up
chr18	79973838	0.00482018	exon_(ENST00000588162.1,_exon_2_of_2)	TXNL4A	protein_coding	Up
chr20	28583092	0.00484434	exon_(ENST00000358464.9,_exon_7_of_9)	FRG1CP	unprocessed_pseudogene	Up
chr11	10800594	0.00484791	promoter-TSS_(ENST00000525606.5)	EIF4G2	protein_coding	Up
chr22	40844891	0.00486664	promoter-TSS_(ENST00000413424.5)	ST13	protein_coding	Up
chr5	34824256	0.00491287	exon_(ENST00000428746.6,_exon_15_of_18)	RAI14	protein_coding	Up
chr20	41084511	0.00493304	exon_(ENST00000361337.2,_exon_8_of_21)	TOP1	protein_coding	Up
chr5	34823555	0.00493869	exon_(ENST00000428746.6,_exon_15_of_18)	RAI14	protein_coding	Up
chr1	92075200	0.00493948	exon_(ENST00000485873.2,_exon_1_of_1)	SETSIP	protein_coding	Up
chr1	119996663	0.00494238	exon_(ENST00000602566.5,_exon_6_of_6)	NOTCH2	protein_coding	Up
chrX	33041689	0.00494238	TTS_(ENST00000436520.1)	RP11-151J4.2	processed_pseudogene	Up
chr20	20043512	0.00494546	exon_(ENST00000490910.5,_exon_8_of_15)	CRNKL1	protein_coding	Up
chr10	6203583	0.00496336	promoter-TSS_(ENST00000427630.1)	RP11-414H17.5	antisense	Up
chr15	78891505	0.00500154	promoter-TSS_(ENST00000560710.1)	MORF4L1	protein_coding	Up
chr20	41076223	0.00500924	exon_(ENST00000361337.2,_exon_4_of_21)	TOP1	protein_coding	Up
chr1	173864285	0.00504158	TTS_(ENST00000422008.5)	GAS5	processed_transcript	Up
chr1	148749294	0.00504268	exon_(ENST00000322209.4,_exon_1_of_1)	CH17-478G19.1	protein_coding	Up
chr4	189960778	0.0050451	promoter-TSS_(ENST00000505327.1)	FRG1	protein_coding	Up
chr2	85539532	0.00505107	promoter-TSS_(ENST00000409017.1)	MAT2A	protein_coding	Up
chr11	615026	0.00505923	promoter-TSS_(ENST00000525750.1)	IRF7	protein_coding	Up
chr12	79820834	0.00505923	TTS_(ENST00000550510.5)	PPP1R12A	protein_coding	Up
chr17	81289790	0.00506186	exon_(ENST00000539748.1,_exon_2_of_5)	SLC38A10	protein_coding	Up
chr19	19475529	0.00507513	intron_(ENST00000473184.1,_intron_1_of_1)	GATAD2A	protein_coding	Up
chr7	73180570	0.00507871	exon_(ENST00000544802.5,_exon_5_of_24)	RP11-396K3.1	transcribed_processed_pseudogene	Up
chr1	70250442	0.0050809	TTS_(ENST00000395136.6)	SRSF11	protein_coding	Up
chrX	136879344	0.0051259	promoter-TSS_(ENST00000419968.6)	RBMX	protein_coding	Up
chr5	155492907	0.00513121	exon_(ENST00000605123.1,_exon_1_of_1)	CTB-95D12.1	processed_pseudogene	Up
chr10	110887687	0.00513121	promoter-TSS_(ENST00000489049.5)	PDCD4	protein_coding	Up
chr10	73072129	0.0051423	exon_(ENST00000263556.3,_exon_4_of_15)	P4HA1	protein_coding	Up
chr6	111025502	0.0051423	exon_(ENST00000441448.6,_exon_10_of_10)	RPF2	protein_coding	Up
chr3	78600165	0.0051423	TTS_(ENST00000466906.1)	ROBO1	protein_coding	Up
chr11	5698358	0.00514787	TTS_(ENST00000425490.5)	TRIM22	protein_coding	Up
chr5	62355179	0.00515551	exon_(ENST00000514082.5,_exon_7_of_10)	KIF2A	protein_coding	Up
chr8	144326544	0.00516368	exon_(ENST00000332324.5,_exon_1_of_10)	DGAT1	protein_coding	Up
chr7	133169755	0.00517013	exon_(ENST00000421179.1,_exon_1_of_1)	AC083873.4	processed_pseudogene	Up
chr18	9525818	0.00519336	exon_(ENST00000383432.7,_exon_6_of_10)	RALBP1	protein_coding	Up
chr10	32032748	0.00520097	exon_(ENST00000302418.4,_exon_13_of_26)	KIF5B	protein_coding	Up
chr5	80473774	0.00521008	exon_(ENST00000512907.5,_exon_5_of_7)	ZFYVE16	protein_coding	Up
chr3	112541840	0.00521882	exon_(ENST00000496423.1,_exon_7_of_9)	ATG3	protein_coding	Up
chr11	63753690	0.00522123	exon_(ENST00000339997.8,_exon_6_of_8)	RTN3	protein_coding	Up
chr10	96562040	0.00524025	exon_(ENST00000371142.8,_exon_4_of_15)	TM9SF3	protein_coding	Up
chr19	10322119	0.00524253	promoter-TSS_(ENST00000585935.5)	RAVER1	protein_coding	Up
chr11	94459480	0.00524253	exon_(ENST00000407439.7,_exon_13_of_20)	MRE11A	protein_coding	Up
chr1	200589270	0.00524253	exon_(ENST00000614960.4,_exon_17_of_29)	KIF14	protein_coding	Up
chr7	36419300	0.00524253	promoter-TSS_(ENST00000446635.5)	ANLN	protein_coding	Up
chr19	8561646	0.00524253	intron_(ENST00000594774.5,_intron_1_of_6)	MYO1F	protein_coding	Up
chr17	29475690	0.00524253	TTS_(ENST00000583121.5)	TAOK1	protein_coding	Up
chr12	98547593	0.00525315	exon_(ENST00000556029.5,_exon_9_of_9)	TMPO	protein_coding	Up
chr13	112554907	0.00528841	exon_(ENST00000261965.7,_exon_7_of_22)	TUBGCP3	protein_coding	Up
chr20	35725101	0.00529956	promoter-TSS_(ENST00000494274.5)	RBM39	protein_coding	Up
chr8	43007911	0.00530046	exon_(ENST00000526882.5,_exon_7_of_8)	HOOK3	protein_coding	Up
chr10	110584203	0.00530046	exon_(ENST00000361804.4,_exon_13_of_29)	SMC3	protein_coding	Up
chr3	50062060	0.00530046	TTS_(ENST00000478026.1)	RBM6	protein_coding	Up
chr11	118583312	0.00531353	exon_(ENST00000359415.8,_exon_4_of_11)	ARCN1	protein_coding	Up
chr16	11841962	0.00532024	exon_(ENST00000573251.5,_exon_5_of_7)	RSL1D1	protein_coding	Up
chr8	31081165	0.00533005	exon_(ENST00000298139.5,_exon_9_of_35)	WRN	protein_coding	Up
chr19	39839187	0.00533723	exon_(ENST00000597634.5,_exon_5_of_7)	FBL	protein_coding	Up
chr7	73477793	0.00536132	exon_(ENST00000339594.8,_exon_7_of_20)	BAZ1B	protein_coding	Up
chrX	3713378	0.00538242	exon_(ENST00000262848.5,_exon_1_of_9)	PRKX	protein_coding	Up
chr9	104127375	0.00538755	promoter-TSS_(ENST00000493955.1)	SMC2	protein_coding	Up
chr7	152358624	0.00538755	exon_(ENST00000355193.6,_exon_2_of_59)	KMT2C	protein_coding	Up
chr10	87961003	0.00540016	exon_(ENST00000371953.7,_exon_8_of_9)	PTEN	protein_coding	Up
chr5	133097210	0.00541225	exon_(ENST00000615899.1,_exon_16_of_19)	HSPA4	protein_coding	Up
chr1	145092908	0.00542522	TTS_(ENST00000463366.1)	SRGAP2B	protein_coding	Up
chr12	31252064	0.00543582	TTS_(ENST00000495623.1)	RP11-627K11.1	processed_pseudogene	Up
chr21	8217269	0.00546116	intron_(ENST00000623664.1,_intron_2_of_6)	CH507-513H4.1	lincRNA	Up
chr11	108917893	0.00546336	TTS_(ENST00000530116.1)	DDX10	protein_coding	Up
chr1	45521634	0.00547017	exon_(ENST00000262746.5,_exon_1_of_6)	PRDX1	protein_coding	Up
chr2	135772441	0.00553031	promoter-TSS_(ENST00000471246.1)	UBXN4	protein_coding	Up
chr5	34937504	0.00553251	exon_(ENST00000382021.2,_exon_5_of_13)	DNAJC21	protein_coding	Up
chr19	38900937	0.00553276	intron_(ENST00000509705.3,_intron_1_of_4)	NFKBIB	protein_coding	Up
chr17	70178424	0.00553276	exon_(ENST00000243457.3,_exon_2_of_2)	KCNJ2	protein_coding	Up
chr16	28711723	0.00553319	promoter-TSS_(ENST00000563139.5)	EIF3C	protein_coding	Up
chr15	34531668	0.0055444	exon_(ENST00000342314.9,_exon_5_of_16)	GOLGA8B	protein_coding	Up
chr7	139405706	0.0055449	exon_(ENST00000619796.4,_exon_6_of_11)	LUC7L2	protein_coding	Up
chr1	206205965	0.00558584	promoter-TSS_(ENST00000624873.3)	SRGAP2	protein_coding	Up
chr4	189473779	0.00558598	exon_(ENST00000506915.1,_exon_1_of_1)	RP11-45F23.1	transcribed_processed_pseudogene	Up
chr5	96770580	0.00559664	exon_(ENST00000509903.5,_exon_26_of_27)	CAST	protein_coding	Up
chr5	116716560	0.00560344	TTS_(ENST00000461663.1)	RP11-249M12.1	processed_pseudogene	Up
chr12	9975547	0.0056123	intron_(ENST00000350667.4,_intron_1_of_4)	CLEC12A	protein_coding	Up
chr9	104102153	0.0056123	TTS_(ENST00000440179.5)	SMC2	protein_coding	Up
chr17	31008221	0.00563208	promoter-TSS_(ENST00000582483.5)	RP11-848P1.9	transcribed_unprocessed_pseudogene	Up
chr11	112082583	0.00563673	TTS_(ENST00000530104.2)	C11orf57	protein_coding	Up
chr18	54159826	0.00564645	TTS_(ENST00000578272.1)	MBD2	protein_coding	Up
chr19	6531136	0.00565489	exon_(ENST00000245817.4,_exon_1_of_3)	TNFSF9	protein_coding	Up
chr5	76665078	0.00566407	TTS_(ENST00000514350.5)	IQGAP2	protein_coding	Up
chrX	70445138	0.0056725	promoter-TSS_(ENST00000463252.5)	DLG3	protein_coding	Up
chr2	26127186	0.00570129	exon_(ENST00000473035.1,_exon_4_of_6)	RAB10	protein_coding	Up
chr1	45604998	0.00571246	TTS_(ENST00000626823.1)	AL355480.4	pseudogene	Up
chrX	111690340	0.00571528	TTS_(ENST00000371979.7)	ALG13	protein_coding	Up
chr19	47155147	0.00571552	TTS_(ENST00000597808.5)	SAE1	protein_coding	Up
chr11	60225228	0.00572885	intron_(ENST00000398984.6,_intron_1_of_4)	MS4A4E	protein_coding	Up
chr14	32094368	0.00576809	exon_(ENST00000556611.5,_exon_2_of_7)	ARHGAP5	protein_coding	Up
chr19	46728737	0.00576809	promoter-TSS_(ENST00000601631.6)	STRN4	protein_coding	Up
chr19	49496453	0.00578414	promoter-TSS_(ENST00000601306.1)	RPS11	protein_coding	Up
chr16	75412614	0.00578633	TTS_(ENST00000566594.1)	RP11-77K12.1	protein_coding	Up
chr13	41369170	0.00579128	promoter-TSS_(ENST00000495148.1)	NAA16	protein_coding	Up
chr2	135636108	0.00579128	TTS_(ENST00000456040.1)	R3HDM1	protein_coding	Up
chr7	102097483	0.00579235	promoter-TSS_(ENST00000465461.7)	CUX1	protein_coding	Up
chr16	46809681	0.00579672	exon_(ENST00000565112.1,_exon_3_of_5)	C16orf87	protein_coding	Up
chr13	20036850	0.00579672	exon_(ENST00000382871.3,_exon_13_of_26)	ZMYM2	protein_coding	Up
chr1	121187441	0.00580147	TTS_(ENST00000412759.2)	SRGAP2C	protein_coding	Up
chr7	128609561	0.00584964	exon_(ENST00000479267.2,_exon_8_of_9)	RP11-274B21.1	processed_transcript	Up
chrX	101395748	0.00585378	TTS_(ENST00000471855.1)	RPL36A	protein_coding	Up
chr5	180116377	0.00585626	promoter-TSS_(ENST00000519456.1)	RASGEF1C	protein_coding	Up
chr17	37694453	0.00585626	intron_(ENST00000613727.4,_intron_6_of_6)	HNF1B	protein_coding	Up
chrX	20138567	0.00585706	exon_(ENST00000379607.9,_exon_2_of_7)	EIF1AX	protein_coding	Up
chr1	180006517	0.00585945	exon_(ENST00000367607.7,_exon_8_of_38)	CEP350	protein_coding	Up
chr17	2666072	0.00585945	TTS_(ENST00000575477.5)	PAFAH1B1	protein_coding	Up
chr7	35972487	0.00586516	promoter-TSS_(ENST00000603727.1)	RP11-609L3.1	processed_pseudogene	Up
chr1	182854089	0.005909	promoter-TSS_(ENST00000479271.1)	DHX9	protein_coding	Up
chr20	62388329	0.00592667	TTS_(ENST00000279101.9)	CABLES2	protein_coding	Up
chr17	38242229	0.00593958	exon_(ENST00000620148.1,_exon_2_of_12)	CH17-431G21.1	unprocessed_pseudogene	Up
chr1	210265961	0.00595258	exon_(ENST00000442505.2,_exon_2_of_2)	RP4-667H12.3	processed_pseudogene	Up
chr17	18651507	0.0059693	TTS_(ENST00000447794.1)	AC026271.5	processed_pseudogene	Up
chr5	96771671	0.0059693	TTS_(ENST00000509903.5)	CAST	protein_coding	Up
chr11	14690981	0.00598276	intron_(ENST00000534317.1,_intron_1_of_1)	PDE3B	protein_coding	Up
chr4	68337818	0.00599694	TTS_(ENST00000505251.1)	YTHDC1	protein_coding	Up
chr2	169631795	0.00599735	TTS_(ENST00000530152.5)	PPIG	protein_coding	Up
chr8	101369575	0.00600449	TTS_(ENST00000519039.1)	NACAP1	transcribed_processed_pseudogene	Up
chr1	108699517	0.00600617	TTS_(ENST00000485810.1)	PRPF38B	protein_coding	Up
chr5	78116146	0.00600969	promoter-TSS_(ENST00000517940.1)	AP3B1	protein_coding	Up
chr7	105074797	0.00602246	TTS_(ENST00000495267.5)	KMT2E	protein_coding	Up
chr16	53209786	0.00602246	promoter-TSS_(ENST00000562791.1)	CHD9	protein_coding	Up
chr3	158460985	0.00602246	TTS_(ENST00000471994.5)	RSRC1	protein_coding	Up
chr3	168010793	0.00605183	exon_(ENST00000309027.4,_exon_14_of_15)	GOLIM4	protein_coding	Up
chr17	58083828	0.00605932	promoter-TSS_(ENST00000584805.1)	RP11-159D12.10	lincRNA	Up
chr22	38864149	0.00606418	TTS_(ENST00000216083.6)	CBX6	protein_coding	Up
chr3	121694584	0.0060762	TTS_(ENST00000494517.5)	GOLGB1	protein_coding	Up
chr8	81104321	0.00608708	intron_(ENST00000220597.4,_intron_1_of_8)	PAG1	protein_coding	Up
chr16	4859141	0.00608708	TTS_(ENST00000592120.5)	UBN1	protein_coding	Up
chr5	179589629	0.00611447	exon_(ENST00000393448.6,_exon_10_of_16)	RUFY1	protein_coding	Up
chr15	64954805	0.00611752	intron_(ENST00000620154.4,_intron_12_of_12)	ANKDD1A	protein_coding	Up
chr5	176975433	0.00612077	TTS_(ENST00000505879.1)	UIMC1	protein_coding	Up
chr2	85539710	0.00612446	promoter-TSS_(ENST00000409017.1)	MAT2A	protein_coding	Up
chr3	180961488	0.00613561	exon_(ENST00000491062.5,_exon_9_of_14)	FXR1	protein_coding	Up
chr12	883440	0.00613926	TTS_(ENST00000545055.1)	WNK1	protein_coding	Up
chr15	76728627	0.00614592	exon_(ENST00000565970.5,_exon_17_of_18)	SCAPER	protein_coding	Up
chrX	40891143	0.00615318	exon_(ENST00000419629.1,_exon_1_of_1)	RP11-77G22.3	processed_pseudogene	Up
chr7	35882514	0.00615713	TTS_(ENST00000634591.1)	Sep-07	protein_coding	Up
chr5	146168231	0.00615844	TTS_(ENST00000503654.5)	LARS	protein_coding	Up
chr5	146120400	0.00616422	TTS_(ENST00000514002.1)	RP11-118M9.3	antisense	Up
chrX	148500670	0.00616422	promoter-TSS_(ENST00000370457.9)	AFF2	antisense	Up
chr15	38343400	0.00616422	intron_(ENST00000299084.8,_intron_5_of_6)	SPRED1	protein_coding	Up
chr3	123946863	0.00624398	promoter-TSS_(ENST00000479903.5)	CCDC14	protein_coding	Up
chr1	40070492	0.00624626	promoter-TSS_(ENST00000494114.1)	CAP1	protein_coding	Up
chr1	182793720	0.00626024	promoter-TSS_(ENST00000258317.6)	NPL	protein_coding	Up
chr12	93398816	0.00627145	exon_(ENST00000547014.5,_exon_4_of_5)	NUDT4	protein_coding	Up
chrX	73827557	0.00634503	promoter-TSS_(ENST00000421322.1)	XIST	lincRNA	Up
chr19	49929824	0.00636593	promoter-TSS_(ENST00000599567.5)	NUP62	protein_coding	Up
chr8	38842307	0.00637262	exon_(ENST00000521866.5,_exon_9_of_12)	TACC1	protein_coding	Up
chr9	5055718	0.00637262	exon_(ENST00000381652.3,_exon_8_of_25)	JAK2	protein_coding	Up
chrX	103357693	0.00637262	exon_(ENST00000372661.5,_exon_3_of_3)	TCEAL9	protein_coding	Up
chr5	132618116	0.00637699	promoter-TSS_(ENST00000455677.1)	RAD50	protein_coding	Up
chr7	152205204	0.00641509	exon_(ENST00000355193.6,_exon_25_of_59)	KMT2C	protein_coding	Up
chr5	32390419	0.00645849	promoter-TSS_(ENST00000507465.1)	ZFR	protein_coding	Up
chr6	44250136	0.00646078	exon_(ENST00000371554.2,_exon_5_of_12)	HSP90AB1	protein_coding	Up
chrX	37784440	0.00647691	intron_(ENST00000378588.4,_intron_3_of_12)	CYBB	protein_coding	Up
chr17	51079613	0.00650364	promoter-TSS_(ENST00000514613.5)	SPAG9	protein_coding	Up
chr5	86619373	0.00650531	exon_(ENST00000510447.1,_exon_2_of_3)	COX7C	protein_coding	Up
chr7	74691080	0.0065084	TTS_(ENST00000613513.1)	GTF2I	protein_coding	Up
chr19	38836518	0.00652438	TTS_(ENST00000600873.5)	HNRNPL	protein_coding	Up
chrX	81114797	0.00653061	TTS_(ENST00000436386.5)	HMGN5	protein_coding	Up
chrX	53412199	0.0065552	TTS_(ENST00000428014.1)	SMC1A	protein_coding	Up
chr1	235229268	0.00658095	exon_(ENST00000264183.8,_exon_11_of_24)	ARID4B	protein_coding	Up
chr9	132327458	0.00660949	exon_(ENST00000224140.5,_exon_10_of_26)	SETX	protein_coding	Up
chr15	90469806	0.00661195	intron_(ENST00000268182.9,_intron_18_of_37)	IQGAP1	protein_coding	Up
chr19	34221681	0.00661195	TTS_(ENST00000585887.3)	LSM14A	protein_coding	Up
chr11	33335325	0.00662788	intron_(ENST00000525975.5,_intron_3_of_15)	HIPK3	protein_coding	Up
chr5	72195540	0.00663422	TTS_(ENST00000513526.6)	MAP1B	protein_coding	Up
chr3	175264024	0.00666308	intron_(ENST00000414826.1,_intron_1_of_6)	NAALADL2	antisense	Up
chr13	32527464	0.00667011	exon_(ENST00000505213.5,_exon_3_of_7)	N4BP2L2	protein_coding	Up
chr1	146956210	0.0067068	TTS_(ENST00000497012.2)	PFN1P8	processed_pseudogene	Up
chr11	103082821	0.0067068	promoter-TSS_(ENST00000583974.1)	DCUN1D5	protein_coding	Up
chr13	59810861	0.0067068	exon_(ENST00000377908.6,_exon_24_of_27)	DIAPH3	protein_coding	Up
chr8	27736216	0.00671964	TTS_(ENST00000524084.5)	CCDC25	protein_coding	Up
chr1	144986946	0.00673587	intron_(ENST00000641863.1,_intron_3_of_9)	SRGAP2B	protein_coding	Up
chr8	123371705	0.0067376	TTS_(ENST00000530065.1)	ATAD2	protein_coding	Up
chr10	49944222	0.0067376	intron_(ENST00000478381.5,_intron_2_of_7)	TIMM23B	protein_coding	Up
chr5	55294092	0.00674221	exon_(ENST00000504778.5,_exon_6_of_27)	DHX29	protein_coding	Up
chr15	64951655	0.00681602	promoter-TSS_(ENST00000619654.1)	CTD-2017F17.2	antisense	Up
chr19	24127308	0.00683192	TTS_(ENST00000595187.1)	ZNF254	protein_coding	Up
chr14	102029903	0.00683359	TTS_(ENST00000554854.1)	DYNC1H1	protein_coding	Up
chr16	3689075	0.00685071	promoter-TSS_(ENST00000576335.5)	TRAP1	protein_coding	Up
chr11	11352822	0.00686132	exon_(ENST00000526867.1,_exon_1_of_2)	RP11-567I13.1	antisense	Up
chr2	169808531	0.00686383	promoter-TSS_(ENST00000490914.1)	SSB	protein_coding	Up
chr19	5654391	0.00686988	TTS_(ENST00000592396.1)	SAFB	protein_coding	Up
chr6	50714168	0.00691984	intron_(ENST00000008391.3,_intron_1_of_7)	RP3-336H9.2	protein_coding	Up
chr3	129134852	0.00694101	exon_(ENST00000393295.7,_exon_8_of_11)	ISY1	protein_coding	Up
chr8	43013118	0.00695347	TTS_(ENST00000524839.1)	HOOK3	protein_coding	Up
chr4	672501	0.00695473	TTS_(ENST00000515116.1)	ATP5I	protein_coding	Up
chr5	32601025	0.00697008	TTS_(ENST00000511175.1)	SUB1	protein_coding	Up
chr4	39345443	0.00697274	exon_(ENST00000418436.5,_exon_4_of_10)	RFC1	protein_coding	Up
chr7	99400349	0.0069996	exon_(ENST00000426447.3,_exon_4_of_6)	PDAP1	protein_coding	Up
chr5	79513856	0.00700306	exon_(ENST00000334082.10,_exon_1_of_9)	HOMER1	protein_coding	Up
chr14	34794869	0.00700436	exon_(ENST00000358716.8,_exon_11_of_26)	BAZ1A	protein_coding	Up
chr7	92097313	0.00700436	promoter-TSS_(ENST00000463118.1)	AKAP9	protein_coding	Up
chr5	132603348	0.00701394	TTS_(ENST00000496204.1)	RAD50	protein_coding	Up
chr3	180951361	0.00703105	promoter-TSS_(ENST00000473375.1)	FXR1	protein_coding	Up
chr3	143053712	0.00704995	TTS_(ENST00000480029.5)	U2SURP	protein_coding	Up
chr4	53458746	0.00707988	TTS_(ENST00000306888.6)	LNX1	protein_coding	Up
chr15	64954442	0.007155	intron_(ENST00000620154.4,_intron_12_of_12)	ANKDD1A	protein_coding	Up
chr12	70327261	0.00715581	promoter-TSS_(ENST00000547149.5)	CNOT2	protein_coding	Up
chr1	150231884	0.00715581	exon_(ENST00000533654.5,_exon_2_of_5)	ANP32E	protein_coding	Up
chr5	132587671	0.00718255	exon_(ENST00000378823.7,_exon_6_of_25)	RAD50	protein_coding	Up
chr15	66379448	0.00719101	exon_(ENST00000561773.1,_exon_2_of_2)	TIPIN	protein_coding	Up
chr4	143550063	0.00719417	exon_(ENST00000283131.3,_exon_23_of_24)	SMARCA5	protein_coding	Up
chr11	83166218	0.00722752	exon_(ENST00000530304.5,_exon_5_of_8)	PCF11	protein_coding	Up
chrX	2908159	0.00722984	intron_(ENST00000495294.1,_intron_2_of_2)	ARSD	protein_coding	Up
chr18	57611689	0.00722984	exon_(ENST00000587675.5,_exon_5_of_7)	NARS	protein_coding	Up
chr10	17875231	0.00726927	exon_(ENST00000569591.2,_exon_17_of_30)	MRC1	protein_coding	Up
chr7	140098980	0.00728012	exon_(ENST00000472616.1,_exon_6_of_13)	KDM7A	protein_coding	Up
chr5	132616112	0.00729339	exon_(ENST00000378823.7,_exon_20_of_25)	RAD50	protein_coding	Up
chr6	18226224	0.00729762	exon_(ENST00000397239.7,_exon_10_of_11)	DEK	protein_coding	Up
chr9	86314909	0.0073219	intron_(ENST00000375957.5,_intron_3_of_11)	ZCCHC6	protein_coding	Up
chr1	244858245	0.00735477	promoter-TSS_(ENST00000639824.1)	HNRNPU	protein_coding	Up
chr2	68188601	0.0073773	exon_(ENST00000406334.3,_exon_4_of_15)	RP11-474G23.1	protein_coding	Up
chr6	144444332	0.007389	exon_(ENST00000367545.7,_exon_13_of_74)	UTRN	protein_coding	Up
chr12	45347042	0.007389	exon_(ENST00000441606.2,_exon_4_of_20)	ANO6	protein_coding	Up
chr7	22946085	0.00740278	exon_(ENST00000498833.1,_exon_4_of_4)	FAM126A	protein_coding	Up
chr3	196487446	0.00748746	exon_(ENST00000437070.1,_exon_2_of_5)	RNF168	protein_coding	Up
chr3	136736780	0.00750802	exon_(ENST00000468074.1,_exon_1_of_1)	RP11-102M11.1	processed_pseudogene	Up
chr1	235182400	0.00750802	promoter-TSS_(ENST00000494543.1)	ARID4B	protein_coding	Up
chr1	23971947	0.00750802	exon_(ENST00000484146.6,_exon_4_of_5)	SRSF10	protein_coding	Up
chr1	35764330	0.0075183	exon_(ENST00000318121.7,_exon_3_of_25)	CLSPN	protein_coding	Up
chr14	50766829	0.00752258	promoter-TSS_(ENST00000530853.5)	NIN	protein_coding	Up
chr6	150956015	0.00754043	exon_(ENST00000618312.4,_exon_17_of_28)	MTHFD1L	protein_coding	Up
chr3	122496492	0.00755041	exon_(ENST00000494339.5,_exon_2_of_15)	KPNA1	protein_coding	Up
chr2	232819900	0.00755558	TTS_(ENST00000440945.5)	GIGYF2	protein_coding	Up
chr20	17954031	0.00758166	promoter-TSS_(ENST00000476648.5)	SNX5	protein_coding	Up
chr3	160423631	0.00760072	TTS_(ENST00000497203.1)	SMC4	protein_coding	Up
chr16	66944377	0.007601	TTS_(ENST00000564420.1)	CES2	protein_coding	Up
chr1	89104408	0.007601	exon_(ENST00000439531.1,_exon_1_of_1)	RP5-838N20.6	processed_pseudogene	Up
chr4	182449211	0.00761827	intron_(ENST00000510504.1,_intron_1_of_2)	TENM3	protein_coding	Up
chr22	22286432	0.00761827	exon_(ENST00000610778.1,_exon_1_of_1)	LL22NC03-2H8.5	lincRNA	Up
chr10	36524102	0.00765408	exon_(ENST00000440465.1,_exon_1_of_1)	NAMPTL	processed_pseudogene	Up
chr5	76658643	0.00765911	exon_(ENST00000396234.7,_exon_9_of_24)	IQGAP2	protein_coding	Up
chr9	137268856	0.0076603	intron_(ENST00000634710.2,_intron_10_of_12)	NELFB	protein_coding	Up
chr11	117997734	0.00766147	intron_(ENST00000529924.6,_intron_5_of_5)	IL10RA	protein_coding	Up
chr6	116658846	0.00771417	exon_(ENST00000471919.1,_exon_5_of_7)	ZUFSP	protein_coding	Up
chr1	148130940	0.00771417	intron_(ENST00000614506.4,_intron_3_of_22)	NBPF11	protein_coding	Up
chr10	17911023	0.00771417	exon_(ENST00000569591.2,_exon_30_of_30)	MRC1	protein_coding	Up
chr19	40425386	0.00771417	promoter-TSS_(ENST00000614440.1)	CTC-492K19.7	lincRNA	Up
chr1	93207243	0.00771417	exon_(ENST00000343253.11,_exon_9_of_29)	CCDC18	protein_coding	Up
chr15	51618792	0.00771417	intron_(ENST00000543779.6,_intron_1_of_42)	DMXL2	protein_coding	Up
chrM	11251	0.00772911	promoter-TSS_(ENST00000387449.1)	MT-TS2	Mt_tRNA	Up
chr1	235196094	0.00778727	exon_(ENST00000264183.8,_exon_18_of_24)	ARID4B	protein_coding	Up
chr12	92801665	0.00778727	TTS_(ENST00000418984.7)	EEA1	protein_coding	Up
chr1	93154866	0.00778727	exon_(ENST00000483033.1,_exon_3_of_3)	TMED5	protein_coding	Up
chr11	14689613	0.00778727	intron_(ENST00000534317.1,_intron_1_of_1)	PDE3B	protein_coding	Up
chr17	50995132	0.00778727	exon_(ENST00000510283.5,_exon_14_of_27)	SPAG9	protein_coding	Up
chr5	109371460	0.00778727	intron_(ENST00000361189.6,_intron_4_of_9)	PJA2	protein_coding	Up
chr5	39067598	0.00778727	intron_(ENST00000514735.1,_intron_1_of_6)	RICTOR	protein_coding	Up
chr7	92040811	0.00779085	exon_(ENST00000359028.6,_exon_19_of_50)	AKAP9	protein_coding	Up
chr13	50075627	0.00781051	promoter-TSS_(ENST00000615567.1)	RF02109	misc_RNA	Up
chr7	77736478	0.00781558	exon_(ENST00000445288.5,_exon_2_of_8)	RSBN1L	protein_coding	Up
chrX	123611484	0.00783278	TTS_(ENST00000464992.6)	THOC2	protein_coding	Up
chr14	103654661	0.00784426	exon_(ENST00000389744.8,_exon_2_of_15)	KLC1	protein_coding	Up
chr5	70421306	0.00784426	exon_(ENST00000507549.7,_exon_4_of_9)	GTF2H2B	transcribed_unprocessed_pseudogene	Up
chr17	30868389	0.0078533	exon_(ENST00000321990.4,_exon_12_of_23)	ATAD5	protein_coding	Up
chr10	110134653	0.00785388	TTS_(ENST00000360162.7)	ADD3	protein_coding	Up
chr16	24570353	0.00785479	TTS_(ENST00000564314.5)	RBBP6	protein_coding	Up
chr5	64885469	0.0079084	exon_(ENST00000545000.1,_exon_2_of_5)	CWC27	protein_coding	Up
chr16	28403600	0.00792053	exon_(ENST00000398944.7,_exon_2_of_21)	EIF3CL	protein_coding	Up
chr10	68788246	0.00792053	TTS_(ENST00000543706.1)	CCAR1	protein_coding	Up
chr17	30179191	0.00794761	TTS_(ENST00000584154.5)	NSRP1	protein_coding	Up
chr9	33675812	0.00795109	exon_(ENST00000532280.1,_exon_1_of_1)	PTENP1	transcribed_processed_pseudogene	Up
chr3	150583884	0.00799733	promoter-TSS_(ENST00000463647.1)	SERP1	protein_coding	Up
chr12	122482019	0.00799733	promoter-TSS_(ENST00000542892.2)	ZCCHC8	protein_coding	Up
chr19	16086465	0.00800343	TTS_(ENST00000588483.1)	TPM4	protein_coding	Up
chr9	70282507	0.00800455	promoter-TSS_(ENST00000618375.1)	SMC5	protein_coding	Up
chr13	110713793	0.00800996	promoter-TSS_(ENST00000537412.5)	CARS2	protein_coding	Up
chr6	18255790	0.00803522	TTS_(ENST00000503715.5)	DEK	protein_coding	Up
chr2	202277970	0.00804764	promoter-TSS_(ENST00000391007.1)	RF00575	protein_coding	Up
chr1	209767005	0.00805739	intron_(ENST00000367026.7,_intron_8_of_16)	TRAF3IP3	protein_coding	Up
chrX	133344238	0.00805739	intron_(ENST00000370828.3,_intron_1_of_8)	GPC4	protein_coding	Up
chr16	89924322	0.00805739	intron_(ENST00000555609.5,_intron_1_of_4)	TUBB3	protein_coding	Up
chr7	100389635	0.00805739	intron_(ENST00000394000.6,_intron_2_of_4)	PILRA	protein_coding	Up
chr9	130622745	0.00807078	exon_(ENST00000487406.2,_exon_2_of_8)	FUBP3	protein_coding	Up
chr19	8561523	0.00809633	intron_(ENST00000594774.5,_intron_1_of_6)	MYO1F	protein_coding	Up
chr2	200416401	0.00809633	exon_(ENST00000409151.5,_exon_4_of_12)	SPATS2L	protein_coding	Up
chr7	92577125	0.00809633	exon_(ENST00000481407.5,_exon_6_of_9)	FAM133B	protein_coding	Up
chr7	149021069	0.00810394	exon_(ENST00000286091.8,_exon_2_of_10)	PDIA4	protein_coding	Up
chr13	19646788	0.00810996	promoter-TSS_(ENST00000414242.3)	MPHOSPH8	protein_coding	Up
chr1	203829800	0.00811073	TTS_(ENST00000480354.1)	ZC3H11A	protein_coding	Up
chr2	149575774	0.00811073	exon_(ENST00000303319.9,_exon_6_of_8)	MMADHC	protein_coding	Up
chr1	175004688	0.00816263	TTS_(ENST00000426793.1)	CACYBP	protein_coding	Up
chr11	62677567	0.00818844	TTS_(ENST00000531056.5)	UBXN1	protein_coding	Up
chr11	10803936	0.00818873	TTS_(ENST00000534605.1)	EIF4G2	protein_coding	Up
chr15	50449467	0.00818873	TTS_(ENST00000560297.5)	USP8	protein_coding	Up
chr5	146480074	0.00821756	exon_(ENST00000515203.5,_exon_3_of_7)	TCERG1	protein_coding	Up
chr1	111460937	0.00821756	TTS_(ENST00000483994.1)	ATP5F1	protein_coding	Up
chr14	99420957	0.0082276	intron_(ENST00000329331.7,_intron_6_of_8)	SETD3	protein_coding	Up
chrX	136244701	0.00823024	exon_(ENST00000370660.3,_exon_4_of_17)	MAP7D3	protein_coding	Up
chr1	93133733	0.00823024	TTS_(ENST00000497976.5)	MTF2	protein_coding	Up
chr8	132817527	0.00827412	exon_(ENST00000522253.1,_exon_2_of_3)	PHF20L1	protein_coding	Up
chr16	34267384	0.00829888	exon_(ENST00000624956.2,_exon_1_of_1)	BCLAF1P2	processed_pseudogene	Up
chr4	56490366	0.00830051	TTS_(ENST00000505314.2)	SRP72	protein_coding	Up
chr2	231457753	0.00831999	promoter-TSS_(ENST00000466274.1)	NCL	protein_coding	Up
chr5	98869845	0.00833376	exon_(ENST00000511067.2,_exon_2_of_5)	CHD1	protein_coding	Up
chr6	87260616	0.00834358	TTS_(ENST00000496806.2)	ZNF292	protein_coding	Up
chr17	38810530	0.00834576	promoter-TSS_(ENST00000619462.4)	CWC25	protein_coding	Up
chrX	53396599	0.00834749	promoter-TSS_(ENST00000470241.2)	SMC1A	protein_coding	Up
chr14	35022979	0.00838997	exon_(ENST00000555557.5,_exon_13_of_15)	SRP54	protein_coding	Up
chr1	15930795	0.00838997	exon_(ENST00000375759.7,_exon_11_of_15)	SPEN	protein_coding	Up
chr7	77749444	0.00841153	exon_(ENST00000445288.5,_exon_3_of_8)	RSBN1L	protein_coding	Up
chr19	23362610	0.00841153	exon_(ENST00000595533.1,_exon_2_of_2)	ZNF91	protein_coding	Up
chr6	9970732	0.0084139	intron_(ENST00000485268.1,_intron_2_of_4)	OFCC1	transcribed_unitary_pseudogene	Up
chr15	64952845	0.00847007	intron_(ENST00000620154.4,_intron_12_of_12)	ANKDD1A	protein_coding	Up
chr17	37585384	0.00847091	promoter-TSS_(ENST00000612770.1)	SYNRG	protein_coding	Up
chr9	98607148	0.0084746	exon_(ENST00000420492.2,_exon_1_of_1)	RP11-207C11.2	processed_pseudogene	Up
chr19	5621329	0.00848159	exon_(ENST00000590262.1,_exon_2_of_6)	SAFB2	protein_coding	Up
chr11	1286876	0.00848409	intron_(ENST00000530541.1,_intron_3_of_4)	TOLLIP	protein_coding	Up
chr1	23313586	0.00848686	promoter-TSS_(ENST00000641107.1)	HNRNPR	protein_coding	Up
chr13	30461431	0.00861263	TTS_(ENST00000490788.1)	HMGB1	protein_coding	Up
chrX	119838488	0.00861617	promoter-TSS_(ENST00000636792.1)	UPF3B	protein_coding	Up
chr7	5923925	0.00861724	promoter-TSS_(ENST00000496860.1)	CCZ1	protein_coding	Up
chr1	150927843	0.00861724	promoter-TSS_(ENST00000481219.1)	SETDB1	protein_coding	Up
chr6	75621604	0.00861724	exon_(ENST00000447266.6,_exon_2_of_24)	SENP6	protein_coding	Up
chr1	23068582	0.00861724	exon_(ENST00000400181.8,_exon_11_of_21)	KDM1A	protein_coding	Up
chr16	24571291	0.00861724	exon_(ENST00000319715.9,_exon_18_of_18)	RBBP6	protein_coding	Up
chr19	2273163	0.00862808	TTS_(ENST00000588673.3)	OAZ1	protein_coding	Up
chr17	81035779	0.00871706	promoter-TSS_(ENST00000573167.2)	BAIAP2-AS1	protein_coding	Up
chrX	124031031	0.00872179	TTS_(ENST00000394477.5)	STAG2	protein_coding	Up
chr5	43313161	0.00873287	promoter-TSS_(ENST00000511774.1)	HMGCS1	protein_coding	Up
chr13	111300829	0.00873714	exon_(ENST00000218789.9,_exon_19_of_21)	ARHGEF7	protein_coding	Up
chr22	22286148	0.00873714	exon_(ENST00000610778.1,_exon_1_of_1)	LL22NC03-2H8.5	lincRNA	Up
chr3	73065035	0.00876202	TTS_(ENST00000488810.5)	PPP4R2	protein_coding	Up
chr5	76701181	0.00877925	promoter-TSS_(ENST00000508410.1)	IQGAP2	protein_coding	Up
chr20	30396896	0.00877925	exon_(ENST00000278882.8,_exon_7_of_9)	FRG1B	unprocessed_pseudogene	Up
chr12	6492380	0.00886236	promoter-TSS_(ENST00000541399.1)	NCAPD2	protein_coding	Up
chrX	65518052	0.00886236	exon_(ENST00000374804.9,_exon_10_of_12)	LAS1L	protein_coding	Up
chr19	2270807	0.00889517	promoter-TSS_(ENST00000589361.2)	OAZ1	protein_coding	Up
chr1	44776543	0.00894014	promoter-TSS_(ENST00000428791.1)	RP11-269F19.2	snoRNA	Up
chr1	23071289	0.0089562	exon_(ENST00000400181.8,_exon_13_of_21)	KDM1A	protein_coding	Up
chr20	37241410	0.00895691	TTS_(ENST00000456400.1)	RPN2	protein_coding	Up
chr20	29482474	0.0089803	exon_(ENST00000634469.1,_exon_7_of_9)	FRG1EP	unprocessed_pseudogene	Up
chr11	108229278	0.00900591	TTS_(ENST00000384240.1)	RF00019	protein_coding	Up
chr9	33276488	0.00900591	exon_(ENST00000223500.8,_exon_6_of_8)	CHMP5	protein_coding	Up
chr15	85684855	0.00900631	TTS_(ENST00000559362.5)	AKAP13	protein_coding	Up
chr1	109041954	0.00901273	promoter-TSS_(ENST00000400794.7)	WDR47	protein_coding	Up
chr14	21206880	0.00901273	promoter-TSS_(ENST00000555688.1)	CTD-2552B11.4	processed_transcript	Up
chr3	151188124	0.00901273	promoter-TSS_(ENST00000363124.1)	RNA5SP145	rRNA	Up
chr19	6822263	0.00905992	promoter-TSS_(ENST00000594082.1)	VAV1	protein_coding	Up
chr22	40850843	0.00911199	exon_(ENST00000620312.4,_exon_2_of_10)	ST13	protein_coding	Up
chrX	53584207	0.00915011	TTS_(ENST00000218328.12)	HUWE1	protein_coding	Up
chr5	122808305	0.00917955	exon_(ENST00000512394.5,_exon_6_of_8)	SNX2	protein_coding	Up
chr1	44800739	0.00918316	promoter-TSS_(ENST00000476731.1)	PLK3	protein_coding	Up
chr1	8026215	0.0092267	promoter-TSS_(ENST00000377482.9)	ERRFI1	protein_coding	Up
chr5	172082352	0.00923978	promoter-TSS_(ENST00000522879.1)	STK10	protein_coding	Up
chr2	186500202	0.0092411	exon_(ENST00000468120.5,_exon_3_of_6)	ZC3H15	protein_coding	Up
chr16	56906825	0.00925001	promoter-TSS_(ENST00000563352.1)	SLC12A3	protein_coding	Up
chr1	244860355	0.00926026	promoter-TSS_(ENST00000483966.3)	HNRNPU	protein_coding	Up
chr6	113861195	0.00927467	exon_(ENST00000612661.1,_exon_2_of_2)	MARCKS	protein_coding	Up
chr2	55346224	0.00928909	TTS_(ENST00000594078.1)	AC012358.8	antisense	Up
chr7	106277052	0.00930977	TTS_(ENST00000417537.1)	NAMPT	protein_coding	Up
chr19	49464178	0.00934315	promoter-TSS_(ENST00000600265.1)	ALDH16A1	protein_coding	Up
chr17	78359979	0.00934315	promoter-TSS_(ENST00000587578.1)	SOCS3	protein_coding	Up
chr3	197955770	0.00936577	TTS_(ENST00000439255.1)	RPL35A	protein_coding	Up
chr14	103123556	0.00940128	promoter-TSS_(ENST00000560869.5)	TNFAIP2	protein_coding	Up
chr1	25901551	0.00940343	TTS_(ENST00000446334.1)	STMN1	protein_coding	Up
chr17	81294854	0.00941697	promoter-TSS_(ENST00000540233.1)	SLC38A10	protein_coding	Up
chr5	179733032	0.00941697	exon_(ENST00000292599.3,_exon_1_of_5)	MAML1	protein_coding	Up
chr1	52526199	0.00943983	promoter-TSS_(ENST00000371541.5)	ZCCHC11	protein_coding	Up
chr1	8026077	0.00943983	promoter-TSS_(ENST00000445300.1)	RP11-431K24.1	lincRNA	Up
chr11	77672146	0.00946507	exon_(ENST00000308488.10,_exon_15_of_16)	RSF1	protein_coding	Up
chr5	69352208	0.00947484	exon_(ENST00000380822.8,_exon_5_of_5)	AK6	protein_coding	Up
chr11	27341423	0.00949482	exon_(ENST00000529615.1,_exon_2_of_6)	CCDC34	protein_coding	Up
chr22	26561184	0.00959011	TTS_(ENST00000395823.2)	HMGB1L10	processed_pseudogene	Up
chr19	38328944	0.00959361	exon_(ENST00000263372.4,_exon_3_of_3)	KCNK6	protein_coding	Up
chr15	99260003	0.00967283	TTS_(ENST00000559111.1)	HSP90B2P	processed_pseudogene	Up
chr2	112299934	0.00967807	promoter-TSS_(ENST00000476511.1)	ZC3H6	protein_coding	Up
chr5	95815979	0.00968904	TTS_(ENST00000512469.2)	GLRX	protein_coding	Up
chr15	41464848	0.00971254	exon_(ENST00000389629.8,_exon_5_of_18)	RTF1	protein_coding	Up
chr13	24903960	0.00971668	promoter-TSS_(ENST00000418179.1)	CENPJ	protein_coding	Up
chr1	9936577	0.00971668	promoter-TSS_(ENST00000488540.5)	LZIC	protein_coding	Up
chr5	37000869	0.00971668	TTS_(ENST00000503274.1)	NIPBL	protein_coding	Up
chr4	48167798	0.00971668	exon_(ENST00000381501.7,_exon_7_of_18)	TEC	protein_coding	Up
chr1	160339239	0.00971668	TTS_(ENST00000545266.1)	COPA	protein_coding	Up
chr5	98869120	0.00973119	promoter-TSS_(ENST00000505657.1)	CHD1	protein_coding	Up
chr9	129979351	0.00973119	exon_(ENST00000491905.1,_exon_2_of_3)	FNBP1	protein_coding	Up
chr19	8574717	0.00978414	intron_(ENST00000594774.5,_intron_1_of_6)	MYO1F	protein_coding	Up
chr9	14921932	0.00978423	exon_(ENST00000397561.3,_exon_1_of_1)	RP11-54D18.1	processed_pseudogene	Up
chr15	41380131	0.00978423	exon_(ENST00000414849.6,_exon_11_of_11)	NUSAP1	protein_coding	Up
chr4	143546863	0.00978665	promoter-TSS_(ENST00000508573.1)	SMARCA5	protein_coding	Up
chr8	116854394	0.00979646	exon_(ENST00000297338.6,_exon_9_of_14)	RAD21	protein_coding	Up
chr15	85723243	0.00982779	TTS_(ENST00000558009.1)	AKAP13	protein_coding	Up
chr1	176136526	0.00986717	exon_(ENST00000491600.5,_exon_8_of_10)	RFWD2	protein_coding	Up
chr13	23330755	0.00986717	exon_(ENST00000382292.8,_exon_10_of_10)	SACS	protein_coding	Up
chr6	18237489	0.00990843	exon_(ENST00000397239.7,_exon_8_of_11)	DEK	protein_coding	Up
chr1	32335683	0.00991286	intron_(ENST00000329421.7,_intron_1_of_1)	MARCKSL1	protein_coding	Up
chr16	9091900	0.00992533	promoter-TSS_(ENST00000574285.2)	C16orf72	protein_coding	Up
chr1	203847204	0.00995195	exon_(ENST00000640465.1,_exon_12_of_17)	ZC3H11A	protein_coding	Up
chr2	37212355	0.00997224	promoter-TSS_(ENST00000489306.1)	CEBPZ	protein_coding	Up
chr12	122511170	0.00997224	TTS_(ENST00000527399.3)	RSRC2	protein_coding	Up
chr3	5205124	0.00998955	exon_(ENST00000465369.5,_exon_6_of_10)	EDEM1	protein_coding	Up
chr12	76390572	0.00999229	promoter-TSS_(ENST00000548535.1)	OSBPL8	protein_coding	Up
chr7	26191879	0.00999803	promoter-TSS_(ENST00000476233.1)	HNRNPA2B1	protein_coding	Up
chr11	68591687	0.0100147	exon_(ENST00000524904.5,_exon_18_of_24)	PPP6R3	protein_coding	Up
chrX	77682328	0.0100297	promoter-TSS_(ENST00000493470.2)	ATRX	protein_coding	Up
chr8	30063197	0.0100431	TTS_(ENST00000523127.5)	SARAF	protein_coding	Up
chr12	67302365	0.0100698	exon_(ENST00000544619.1,_exon_2_of_9)	CAND1	protein_coding	Up
chr14	34783782	0.0100965	TTS_(ENST00000553385.1)	BAZ1A	protein_coding	Up
chr11	2971483	0.0101114	TTS_(ENST00000455338.6)	NAP1L4	protein_coding	Up
chrX	77682001	0.0101248	TTS_(ENST00000624032.3)	ATRX	protein_coding	Up
chr3	69104997	0.0101421	TTS_(ENST00000484921.1)	ARL6IP5	protein_coding	Up
chr5	76707256	0.0101484	exon_(ENST00000396234.7,_exon_24_of_24)	IQGAP2	protein_coding	Up
chr4	70690047	0.0101484	exon_(ENST00000254803.3,_exon_1_of_1)	UTP3	protein_coding	Up
chr17	82096433	0.010184	TTS_(ENST00000636968.1)	FASN	protein_coding	Up
chr1	39441094	0.0101844	exon_(ENST00000289893.8,_exon_38_of_64)	MACF1	protein_coding	Up
chr5	123588109	0.0101863	promoter-TSS_(ENST00000515322.2)	CSNK1G3	protein_coding	Up
chr12	54282436	0.0102108	TTS_(ENST00000550994.1)	HNRNPA1	protein_coding	Up
chr14	73109394	0.0102551	exon_(ENST00000530978.1,_exon_1_of_2)	RBM25	protein_coding	Up
chrX	53412043	0.0102785	TTS_(ENST00000463684.1)	SMC1A	protein_coding	Up
chr2	151465343	0.0102933	exon_(ENST00000453091.6,_exon_30_of_35)	RIF1	protein_coding	Up
chr2	222866769	0.0103476	intron_(ENST00000413316.1,_intron_1_of_3)	ACSL3	protein_coding	Up
chr15	64953239	0.0103553	intron_(ENST00000620154.4,_intron_12_of_12)	ANKDD1A	protein_coding	Up
chr18	13731787	0.0103676	TTS_(ENST00000591746.1)	RNMT	protein_coding	Up
chr10	68765908	0.0103873	TTS_(ENST00000479143.2)	CCAR1	protein_coding	Up
chr20	45641275	0.0104171	promoter-TSS_(ENST00000447334.1)	RPS2L1	processed_pseudogene	Up
chr7	99397954	0.0104442	promoter-TSS_(ENST00000496335.1)	PDAP1	protein_coding	Up
chr10	102161596	0.010446	exon_(ENST00000464969.6,_exon_10_of_12)	NOLC1	protein_coding	Up
chr16	70118260	0.0104606	intron_(ENST00000288050.8,_intron_2_of_18)	PDPR	protein_coding	Up
chr12	71770657	0.0104606	promoter-TSS_(ENST00000547246.1)	RAB21	protein_coding	Up
chr15	50609664	0.0104606	exon_(ENST00000313478.11,_exon_19_of_39)	TRPM7	protein_coding	Up
chr5	142873469	0.0105062	exon_(ENST00000642734.1,_exon_2_of_22)	ARHGAP26	protein_coding	Up
chr16	75656586	0.0105262	TTS_(ENST00000569234.1)	TERF2IP	protein_coding	Up
chrX	54550113	0.010556	intron_(ENST00000336470.8,_intron_9_of_15)	GNL3L	protein_coding	Up
chr1	88789264	0.010572	intron_(ENST00000370513.9,_intron_8_of_20)	PKN2	protein_coding	Up
chr5	70421753	0.010572	exon_(ENST00000507549.7,_exon_5_of_9)	GTF2H2B	transcribed_unprocessed_pseudogene	Up
chr5	42811787	0.010572	intron_(ENST00000510965.1,_intron_1_of_5)	SEPP1	protein_coding	Up
chr15	43115729	0.010572	TTS_(ENST00000487100.1)	RPS3AP47	processed_pseudogene	Up
chr17	21260033	0.010572	TTS_(ENST00000585002.1)	RP11-64J19.1	unprocessed_pseudogene	Up
chrX	101627580	0.010572	promoter-TSS_(ENST00000564612.2)	RP4-545K15.5	sense_overlapping	Up
chr15	90974642	0.0105847	TTS_(ENST00000647331.1)	AC068831.18	protein_coding	Up
chr19	47349841	0.0105963	intron_(ENST00000328771.8,_intron_1_of_16)	DHX34	protein_coding	Up
chr9	136727919	0.0106052	exon_(ENST00000416970.5,_exon_1_of_5)	SNHG7	antisense	Up
chrX	111685833	0.0106116	TTS_(ENST00000622986.3)	ALG13	protein_coding	Up
chr16	24569414	0.0106573	exon_(ENST00000319715.9,_exon_17_of_18)	RBBP6	protein_coding	Up
chr6	143863456	0.0106573	promoter-TSS_(ENST00000237275.8)	ZC2HC1B	protein_coding	Up
chr10	110601707	0.0106658	exon_(ENST00000361804.4,_exon_24_of_29)	SMC3	protein_coding	Up
chr14	39179444	0.0107319	TTS_(ENST00000553331.5)	PNN	protein_coding	Up
chr10	124418813	0.0107462	promoter-TSS_(ENST00000476917.5)	OAT	protein_coding	Up
chr17	15704948	0.0107998	promoter-TSS_(ENST00000450587.1)	UBE2SP1	processed_pseudogene	Up
chr5	21461816	0.0108899	exon_(ENST00000508973.5,_exon_3_of_4)	RP11-823P9.1	transcribed_unprocessed_pseudogene	Up
chr5	140661957	0.0109077	exon_(ENST00000417647.6,_exon_18_of_20)	IK	protein_coding	Up
chr13	52456548	0.0109329	exon_(ENST00000258607.9,_exon_2_of_9)	CKAP2	protein_coding	Up
chr20	30397955	0.0109938	exon_(ENST00000278882.8,_exon_8_of_9)	FRG1B	unprocessed_pseudogene	Up
chr8	142614289	0.0110031	exon_(ENST00000356613.3,_exon_1_of_3)	ARC	protein_coding	Up
chr17	29495696	0.0110167	exon_(ENST00000261716.7,_exon_11_of_20)	TAOK1	protein_coding	Up
chr9	121173281	0.011104	exon_(ENST00000373850.5,_exon_30_of_33)	CNTRL	protein_coding	Up
chr8	60939695	0.0111195	exon_(ENST00000529239.1,_exon_1_of_1)	AC022182.2	processed_pseudogene	Up
chr18	21049833	0.0111473	promoter-TSS_(ENST00000582445.1)	ROCK1	protein_coding	Up
chrX	119934524	0.0112543	exon_(ENST00000371410.4,_exon_5_of_9)	NKAP	protein_coding	Up
chr5	76640995	0.0113003	exon_(ENST00000514001.5,_exon_6_of_13)	IQGAP2	protein_coding	Up
chr3	52373464	0.0113162	promoter-TSS_(ENST00000495716.1)	RP11-168J18.6	processed_pseudogene	Up
chrX	100802742	0.0113263	exon_(ENST00000414579.2,_exon_1_of_1)	RP3-347M6.2	processed_pseudogene	Up
chr17	64536622	0.0113263	promoter-TSS_(ENST00000581980.1)	CEP95	protein_coding	Up
chr22	25674494	0.0113436	exon_(ENST00000324198.10,_exon_8_of_21)	ADRBK2	protein_coding	Up
chr4	102687505	0.0113436	intron_(ENST00000646311.1,_intron_7_of_18)	MANBA	protein_coding	Up
chr13	52468327	0.0113436	exon_(ENST00000258607.9,_exon_7_of_9)	CKAP2	protein_coding	Up
chr3	57862042	0.0113436	promoter-TSS_(ENST00000465203.5)	SLMAP	protein_coding	Up
chr12	69597674	0.0113436	TTS_(ENST00000553169.1)	CCT2	protein_coding	Up
chr19	53986076	0.0113436	exon_(ENST00000270458.2,_exon_4_of_4)	CACNG8	protein_coding	Up
chr17	50737337	0.0113465	TTS_(ENST00000625349.2)	LUC7L3	protein_coding	Up
chr1	235175354	0.0113702	exon_(ENST00000474401.1,_exon_1_of_2)	ARID4B	protein_coding	Up
chr11	63753120	0.0113702	TTS_(ENST00000542238.5)	RTN3	protein_coding	Up
chr20	49239296	0.0113714	exon_(ENST00000371764.8,_exon_16_of_21)	DDX27	protein_coding	Up
chr1	171550213	0.0113869	exon_(ENST00000426496.6,_exon_17_of_33)	PRRC2C	protein_coding	Up
chr3	42638683	0.0113941	TTS_(ENST00000465584.5)	NKTR	protein_coding	Up
chr2	54655949	0.0113998	exon_(ENST00000356805.8,_exon_29_of_36)	SPTBN1	protein_coding	Up
chr15	58741731	0.0114536	intron_(ENST00000561149.1,_intron_1_of_3)	ADAM10	protein_coding	Up
chr11	4389685	0.0114623	exon_(ENST00000254436.7,_exon_3_of_7)	TRIM21	protein_coding	Up
chr11	105034366	0.0114787	promoter-TSS_(ENST00000528424.1)	CASP1	protein_coding	Up
chr11	33869526	0.0114873	promoter-TSS_(ENST00000411482.1)	LMO2	protein_coding	Up
chr13	114291526	0.0115111	exon_(ENST00000479712.1,_exon_2_of_3)	UPF3A	protein_coding	Up
chr15	76753895	0.0115226	exon_(ENST00000565970.5,_exon_15_of_18)	SCAPER	protein_coding	Up
chr2	27685190	0.0115423	exon_(ENST00000613058.4,_exon_10_of_14)	SLC4A1AP	protein_coding	Up
chr12	122522179	0.0115907	exon_(ENST00000532695.5,_exon_2_of_11)	RSRC2	protein_coding	Up
chr16	82148829	0.0115907	TTS_(ENST00000568016.1)	MPHOSPH6	protein_coding	Up
chr5	109378414	0.0116229	TTS_(ENST00000511624.1)	PJA2	protein_coding	Up
chr1	86734642	0.0116613	exon_(ENST00000370558.8,_exon_6_of_9)	SH3GLB1	protein_coding	Up
chr7	141745543	0.0118025	TTS_(ENST00000463093.5)	SSBP1	protein_coding	Up
chr19	4046628	0.011826	exon_(ENST00000322357.8,_exon_3_of_3)	ZBTB7A	protein_coding	Up
chr18	46095097	0.0118463	exon_(ENST00000590406.5,_exon_3_of_6)	ATP5A1	protein_coding	Up
chr11	14867719	0.0118993	exon_(ENST00000455098.2,_exon_15_of_16)	PDE3B	protein_coding	Up
chr9	89605360	0.0118993	exon_(ENST00000375769.1,_exon_1_of_3)	GADD45G	protein_coding	Up
chr9	89605641	0.0118993	intron_(ENST00000494726.1,_intron_1_of_2)	GADD45G	protein_coding	Up
chr21	8220569	0.0119726	intron_(ENST00000623664.1,_intron_2_of_6)	CH507-513H4.1	lincRNA	Up
chr15	61873309	0.0120205	exon_(ENST00000395898.3,_exon_76_of_80)	VPS13C	protein_coding	Up
chr9	107489041	0.0120382	promoter-TSS_(ENST00000497048.5)	KLF4	protein_coding	Up
chr15	90453258	0.0120398	exon_(ENST00000633485.1,_exon_13_of_39)	IQGAP1	protein_coding	Up
chr12	9984693	0.0121453	TTS_(ENST00000434319.6)	CLEC12A	protein_coding	Up
chr5	140704535	0.0121964	TTS_(ENST00000519913.6)	ZMAT2	protein_coding	Up
chr7	32917347	0.012211	exon_(ENST00000381639.3,_exon_6_of_6)	RP9P	transcribed_unprocessed_pseudogene	Up
chr10	91953832	0.0122215	exon_(ENST00000265990.10,_exon_6_of_38)	BTAF1	protein_coding	Up
chr12	50100280	0.0122972	TTS_(ENST00000549274.1)	SMARCD1	protein_coding	Up
chr15	64953818	0.012305	intron_(ENST00000620154.4,_intron_12_of_12)	ANKDD1A	protein_coding	Up
chr19	19527721	0.012321	TTS_(ENST00000511180.4)	NDUFA13	protein_coding	Up
chr15	92937546	0.0123283	TTS_(ENST00000625990.2)	CHD2	protein_coding	Up
chr15	64951793	0.0123396	promoter-TSS_(ENST00000619654.1)	CTD-2017F17.2	antisense	Up
chr22	39520978	0.0123492	exon_(ENST00000337304.2,_exon_1_of_2)	ATF4	protein_coding	Up
chr1	940308	0.0123522	promoter-TSS_(ENST00000474461.1)	SAMD11	protein_coding	Up
chr5	133076714	0.0123555	exon_(ENST00000615899.1,_exon_7_of_19)	HSPA4	protein_coding	Up
chr13	113233968	0.0123555	exon_(ENST00000498562.2,_exon_6_of_7)	CUL4A	protein_coding	Up
chr16	19540748	0.0123674	exon_(ENST00000396208.3,_exon_4_of_13)	CCP110	protein_coding	Up
chr2	24270750	0.0123674	exon_(ENST00000406921.7,_exon_20_of_30)	ITSN2	protein_coding	Up
chr19	55092281	0.0124102	TTS_(ENST00000588277.1)	PPP1R12C	protein_coding	Up
chr4	1700038	0.0124102	exon_(ENST00000489418.5,_exon_4_of_8)	SLBP	protein_coding	Up
chr19	49663230	0.0124102	promoter-TSS_(ENST00000602190.1)	IRF3	protein_coding	Up
chr13	50956414	0.0124102	TTS_(ENST00000646339.1)	RNASEH2B	protein_coding	Up
chr12	42454777	0.01242	promoter-TSS_(ENST00000384413.1)	RF00019	misc_RNA	Up
chr12	122484906	0.0124529	promoter-TSS_(ENST00000544054.5)	ZCCHC8	protein_coding	Up
chr14	31144827	0.0124529	exon_(ENST00000553700.5,_exon_16_of_43)	HECTD1	protein_coding	Up
chr17	18651120	0.0124529	exon_(ENST00000447794.1,_exon_1_of_1)	AC026271.5	processed_pseudogene	Up
chr1	180003269	0.0124529	exon_(ENST00000367607.7,_exon_7_of_38)	CEP350	protein_coding	Up
[truncated: 882 more rows]

## Sheet: Datset S1C
Dataset S1C: Annotation of the 3,192 downregulated m6A peaks between the 0h and 168h timepoints
Chromosome	Peak_position(GRCh38)	Adj.p.val	Annotation	Gene_Name	Gene_Type	Direction
chr10	112964777	<0.001	intron_(ENST00000538897.5,_intron_4_of_13)	TCF7L2	protein_coding	Down
chr1	53283646	<0.001	intron_(ENST00000480045.5,_intron_3_of_19)	LRP8	protein_coding	Down
chr7	868577	<0.001	exon_(ENST00000497943.1,_exon_1_of_3)	SUN1	protein_coding	Down
chr2	1711440	<0.001	intron_(ENST00000485177.1,_intron_1_of_6)	PXDN	protein_coding	Down
chr20	63948655	<0.001	intron_(ENST00000483710.1,_intron_1_of_2)	UCKL1	protein_coding	Down
chr2	20447629	<0.001	exon_(ENST00000272233.5,_exon_1_of_1)	RHOB	protein_coding	Down
chr10	11283972	<0.001	intron_(ENST00000637215.1,_intron_9_of_14)	CELF2	protein_coding	Down
chr21	8400073	<0.001	intron_(ENST00000623860.2,_intron_2_of_6)	CH507-528H12.1	lincRNA	Down
chr2	60467161	<0.001	intron_(ENST00000642439.1,_intron_2_of_3)	BCL11A	protein_coding	Down
chr17	77484516	<0.001	TTS_(ENST00000592420.1)	Sep-09	protein_coding	Down
chr21	37512418	<0.001	TTS_(ENST00000646351.1)	DYRK1A	protein_coding	Down
chr10	321600	<0.001	intron_(ENST00000634311.1,_intron_32_of_38)	DIP2C	protein_coding	Down
chr19	8543747	<0.001	TTS_(ENST00000601502.1)	MYO1F	protein_coding	Down
chr21	14098218	<0.001	intron_(ENST00000432621.5,_intron_2_of_2)	AP001347.6	antisense	Down
chr21	45443051	<0.001	intron_(ENST00000400337.6,_intron_2_of_41)	COL18A1	protein_coding	Down
chr17	77484744	<0.001	TTS_(ENST00000592420.1)	Sep-09	protein_coding	Down
chr2	60467283	<0.001	intron_(ENST00000642439.1,_intron_2_of_3)	BCL11A	protein_coding	Down
chr11	881427	<0.001	TTS_(ENST00000524832.5)	CHID1	protein_coding	Down
chr10	11284052	<0.001	intron_(ENST00000637215.1,_intron_9_of_14)	CELF2	protein_coding	Down
chr18	79146482	<0.001	exon_(ENST00000625180.1,_exon_1_of_1)	CTD-2286N8.1	TEC	Down
chrX	1297541	<0.001	intron_(ENST00000486791.6,_intron_9_of_11)	CSF2RA	protein_coding	Down
chr3	195713516	<0.001	intron_(ENST00000629807.2,_intron_2_of_2)	AC069513.3	lincRNA	Down
chr2	241968850	<0.001	intron_(ENST00000415434.5,_intron_3_of_3)	AC131097.3	processed_transcript	Down
chr1	183635652	<0.001	promoter-TSS_(ENST00000304685.8)	RGL1	protein_coding	Down
chrX	3867149	<0.001	promoter-TSS_(ENST00000456563.1)	RP11-706O15.3	lincRNA	Down
chr7	150003442	<0.001	intron_(ENST00000565102.1,_intron_1_of_1)	RP11-728K20.2	lincRNA	Down
chr7	102569895	<0.001	exon_(ENST00000508910.5,_exon_2_of_5)	POLR2J3	protein_coding	Down
chrX	1297873	<0.001	intron_(ENST00000486791.6,_intron_9_of_11)	CSF2RA	protein_coding	Down
chr20	50840688	<0.001	promoter-TSS_(ENST00000415187.1)	TMSL6	processed_pseudogene	Down
chrM	4164	<0.001	promoter-TSS_(ENST00000387365.1)	MT-TI	Mt_tRNA	Down
chrX	155457520	<0.001	promoter-TSS_(ENST00000408676.1)	MIR1184-3	miRNA	Down
chr16	89300059	<0.001	TTS_(ENST00000645664.1)	ANKRD11	protein_coding	Down
chr3	14945368	<0.001	exon_(ENST00000417835.1,_exon_2_of_2)	AC090937.2	antisense	Down
chr1	143971856	<0.001	exon_(ENST00000584486.5,_exon_1_of_4)	FAM72C	protein_coding	Down
chr19	5019407	<0.001	intron_(ENST00000381759.8,_intron_2_of_11)	KDM4B	protein_coding	Down
chrM	4002	<0.001	promoter-TSS_(ENST00000387365.1)	MT-TI	Mt_tRNA	Down
chr21	30742100	<0.001	exon_(ENST00000454921.1,_exon_1_of_1)	AP000243.18	unprocessed_pseudogene	Down
chr2	235999512	<0.001	intron_(ENST00000614409.4,_intron_11_of_15)	AGAP1	protein_coding	Down
chr17	64796437	<0.001	intron_(ENST00000578036.5,_intron_8_of_17)	PLEKHM1P	transcribed_unprocessed_pseudogene	Down
chr21	41806944	<0.001	intron_(ENST00000441787.5,_intron_21_of_23)	PRDM15	protein_coding	Down
chr21	33553078	<0.001	exon_(ENST00000436227.5,_exon_1_of_10)	SON	protein_coding	Down
chr21	45816008	<0.001	intron_(ENST00000400314.5,_intron_2_of_15)	PCBP3	protein_coding	Down
chr2	174719890	<0.001	promoter-TSS_(ENST00000369387.4)	AC018890.1	processed_pseudogene	Down
chr10	119042230	<0.001	exon_(ENST00000369144.7,_exon_19_of_22)	EIF3A	protein_coding	Down
chr16	494805	<0.001	intron_(ENST00000412256.1,_intron_3_of_4)	RAB11FIP3	protein_coding	Down
chr13	113824277	<0.001	intron_(ENST00000610073.1,_intron_6_of_8)	GAS6	antisense	Down
chrM	14431	<0.001	promoter-TSS_(ENST00000361789.2)	MT-CYB	protein_coding	Down
chr2	87824961	<0.001	promoter-TSS_(ENST00000435212.2)	AC093616.3	processed_pseudogene	Down
chr21	8207924	<0.001	promoter-TSS_(ENST00000615959.1)	MIR3648-1	miRNA	Down
chr21	8201507	<0.001	intron_(ENST00000623664.1,_intron_2_of_6)	CH507-513H4.1	lincRNA	Down
chrM	9006	<0.001	promoter-TSS_(ENST00000362079.2)	MT-CO3	protein_coding	Down
chrM	4570	<0.001	promoter-TSS_(ENST00000387372.1)	MT-TQ	Mt_tRNA	Down
chr21	45500634	<0.001	intron_(ENST00000567670.5,_intron_5_of_5)	SLC19A1	protein_coding	Down
chr6	31664172	<0.001	TTS_(ENST00000364337.1)	RF00019	misc_RNA	Down
chr12	12111422	<0.001	promoter-TSS_(ENST00000636813.1)	MIR1244-4	miRNA	Down
chr9	400751	<0.001	intron_(ENST00000495184.5,_intron_24_of_45)	DOCK8	protein_coding	Down
chr5	134924563	<0.001	promoter-TSS_(ENST00000501056.2)	CTB-36O1.7	processed_pseudogene	Down
chr22	17104025	<0.001	intron_(ENST00000612619.1,_intron_8_of_11)	IL17RA	protein_coding	Down
chr21	5973221	<0.001	exon_(ENST00000464664.3,_exon_1_of_1)	CH507-42P11.1	protein_coding	Down
chr12	123510733	<0.001	intron_(ENST00000376874.8,_intron_2_of_6)	RILPL1	protein_coding	Down
chr22	36872764	<0.001	intron_(ENST00000248899.10,_intron_7_of_9)	NCF4	protein_coding	Down
chr9	137379401	<0.001	intron_(ENST00000460390.6,_intron_4_of_10)	EXD3	protein_coding	Down
chr13	81690323	<0.001	TTS_(ENST00000393073.4)	PTMAP5	transcribed_processed_pseudogene	Down
chr10	11284453	<0.001	intron_(ENST00000637215.1,_intron_9_of_14)	CELF2	protein_coding	Down
chr5	176591888	<0.001	TTS_(ENST00000416365.2)	PCDH24	protein_coding	Down
chr16	30737229	<0.001	TTS_(ENST00000474008.1)	SRCAP	protein_coding	Down
chr18	79417368	<0.001	intron_(ENST00000329101.8,_intron_2_of_9)	NFATC1	protein_coding	Down
chrM	4814	<0.001	promoter-TSS_(ENST00000387372.1)	MT-TQ	Mt_tRNA	Down
chr1	155016726	<0.001	exon_(ENST00000292176.2,_exon_2_of_2)	ZBTB7B	protein_coding	Down
chr21	46053074	<0.001	TTS_(ENST00000429512.1)	AP001476.4	lincRNA	Down
chr8	143589519	<0.001	promoter-TSS_(ENST00000525223.1)	EEF1D	protein_coding	Down
chr4	6579307	<0.001	intron_(ENST00000504248.5,_intron_3_of_18)	MAN2B2	protein_coding	Down
chrX	3828734	<0.001	promoter-TSS_(ENST00000486571.1)	RP11-706O15.1	lincRNA	Down
chr21	43565361	<0.001	exon_(ENST00000599962.1,_exon_1_of_1)	H2BFS	protein_coding	Down
chr16	81577779	<0.001	intron_(ENST00000539778.6,_intron_1_of_20)	CMIP	protein_coding	Down
chr2	62222564	<0.001	exon_(ENST00000301998.4,_exon_2_of_2)	B3GNT2	protein_coding	Down
chr22	20123172	<0.001	promoter-TSS_(ENST00000486575.1)	RANBP1	protein_coding	Down
chr1	226064358	<0.001	exon_(ENST00000366814.3,_exon_2_of_3)	H3F3A	protein_coding	Down
chr21	8395542	<0.001	promoter-TSS_(ENST00000613359.1)	RNA5-8SN4	rRNA	Down
chr17	81425611	<0.001	intron_(ENST00000584436.7,_intron_2_of_28)	BAHCC1	protein_coding	Down
chr3	153163184	<0.001	exon_(ENST00000323534.4,_exon_1_of_1)	RAP2B	protein_coding	Down
chr4	186432538	<0.001	intron_(ENST00000508110.5,_intron_1_of_5)	RP11-215A19.1	antisense	Down
chr19	5019979	<0.001	intron_(ENST00000381759.8,_intron_2_of_11)	KDM4B	protein_coding	Down
chr2	1710866	<0.001	intron_(ENST00000485177.1,_intron_1_of_6)	PXDN	protein_coding	Down
chr1	58782070	<0.001	exon_(ENST00000371222.3,_exon_1_of_1)	JUN	protein_coding	Down
chr3	195713319	<0.001	intron_(ENST00000629807.2,_intron_2_of_2)	AC069513.3	lincRNA	Down
chr14	34205669	<0.001	intron_(ENST00000487915.6,_intron_1_of_5)	EGLN3	protein_coding	Down
chr18	79417672	<0.001	intron_(ENST00000329101.8,_intron_2_of_9)	NFATC1	protein_coding	Down
chr6	168659643	<0.001	intron_(ENST00000392100.6,_intron_2_of_3)	SMOC2	protein_coding	Down
chr21	8400396	<0.001	intron_(ENST00000623860.2,_intron_2_of_6)	CH507-528H12.1	lincRNA	Down
chr13	113841645	<0.001	promoter-TSS_(ENST00000611082.1)	GAS6-AS1	antisense	Down
chr2	60467604	<0.001	intron_(ENST00000642439.1,_intron_2_of_3)	BCL11A	protein_coding	Down
chr7	44016496	<0.001	exon_(ENST00000418424.2,_exon_2_of_3)	POLR2J4	processed_transcript	Down
chr21	45500174	<0.001	intron_(ENST00000567670.5,_intron_5_of_5)	SLC19A1	protein_coding	Down
chr2	1718264	<0.001	intron_(ENST00000485177.1,_intron_1_of_6)	PXDN	protein_coding	Down
chr11	66857979	<0.001	TTS_(ENST00000531590.1)	LRFN4	protein_coding	Down
chr10	3782040	<0.001	promoter-TSS_(ENST00000173785.4)	KLF6	protein_coding	Down
chr14	49618880	<0.001	exon_(ENST00000298289.6,_exon_2_of_2)	RPL36AL	protein_coding	Down
chr13	29514046	<0.001	exon_(ENST00000380752.9,_exon_13_of_13)	SLC7A1	protein_coding	Down
chr2	3617657	<0.001	promoter-TSS_(ENST00000335179.5)	AC010907.3	unprocessed_pseudogene	Down
chr21	45508483	<0.001	intron_(ENST00000359759.8,_intron_37_of_40)	COL18A1	protein_coding	Down
chr12	51712856	<0.001	exon_(ENST00000547726.2,_exon_1_of_1)	RP11-199A1.1	processed_pseudogene	Down
chr1	31431849	<0.001	intron_(ENST00000373710.5,_intron_9_of_10)	SERINC2	protein_coding	Down
chr9	93624656	<0.001	intron_(ENST00000610682.1,_intron_1_of_7)	PHF2	protein_coding	Down
chr2	87825322	<0.001	TTS_(ENST00000435212.2)	AC093616.3	processed_pseudogene	Down
chr2	55050416	<0.001	promoter-TSS_(ENST00000402434.6)	RTN4	protein_coding	Down
chr3	184334966	<0.001	promoter-TSS_(ENST00000433578.5)	FAM131A	protein_coding	Down
chr21	45815341	<0.001	intron_(ENST00000400314.5,_intron_2_of_15)	PCBP3	protein_coding	Down
chr21	44771338	<0.001	TTS_(ENST00000330942.9)	UBE2G2	protein_coding	Down
chr5	94569508	<0.001	promoter-TSS_(ENST00000503630.1)	RP11-461G12.2	processed_pseudogene	Down
chr2	9305486	<0.001	intron_(ENST00000281419.7,_intron_3_of_27)	ASAP2	protein_coding	Down
chr21	41179183	<0.001	promoter-TSS_(ENST00000433378.1)	AL773572.8	antisense	Down
chrM	11652	<0.001	promoter-TSS_(ENST00000387449.1)	MT-TS2	Mt_tRNA	Down
chr12	56117704	<0.001	promoter-TSS_(ENST00000551790.5)	ESYT1	protein_coding	Down
chr4	186433759	<0.001	intron_(ENST00000508110.5,_intron_1_of_5)	RP11-215A19.1	antisense	Down
chr9	137518737	<0.001	intron_(ENST00000434090.2,_intron_11_of_12)	PNPLA7	protein_coding	Down
chr20	31721906	<0.001	TTS_(ENST00000434194.1)	BCL2L1	protein_coding	Down
chr16	3965942	<0.001	exon_(ENST00000294016.7,_exon_11_of_11)	ADCY9	protein_coding	Down
chr21	41179336	<0.001	promoter-TSS_(ENST00000433378.1)	AL773572.8	antisense	Down
chr3	126461809	<0.001	exon_(ENST00000515545.5,_exon_6_of_9)	ZXDC	protein_coding	Down
chr1	113450420	<0.001	exon_(ENST00000424736.2,_exon_1_of_1)	RP11-512F24.1	processed_pseudogene	Down
chr17	19188132	<0.001	TTS_(ENST00000625876.1)	SNORD3A	snoRNA	Down
chr9	35913919	<0.001	intron_(ENST00000638062.1,_intron_3_of_6)	SPAAR	protein_coding	Down
chr21	8846245	<0.001	exon_(ENST00000624263.1,_exon_1_of_1)	bP-2189O9.1	processed_pseudogene	Down
chr21	41806659	<0.001	intron_(ENST00000441787.5,_intron_21_of_23)	PRDM15	protein_coding	Down
chr17	77215965	<0.001	exon_(ENST00000430767.8,_exon_18_of_18)	SEC14L1	protein_coding	Down
chr13	30463676	<0.001	promoter-TSS_(ENST00000490788.1)	HMGB1	protein_coding	Down
chr18	13645405	<0.001	TTS_(ENST00000586207.5)	LDLRAD4	protein_coding	Down
chr1	53283503	<0.001	intron_(ENST00000480045.5,_intron_3_of_19)	LRP8	protein_coding	Down
chr4	6579150	<0.001	intron_(ENST00000504248.5,_intron_3_of_18)	MAN2B2	protein_coding	Down
chrX	1296929	<0.001	intron_(ENST00000486791.6,_intron_9_of_11)	CSF2RA	protein_coding	Down
chr8	142272575	<0.001	intron_(ENST00000521825.1,_intron_2_of_2)	TSNARE1	protein_coding	Down
chr21	42292900	<0.001	intron_(ENST00000361802.6,_intron_13_of_14)	ABCG1	protein_coding	Down
chr10	28595858	<0.001	promoter-TSS_(ENST00000476046.1)	WAC	protein_coding	Down
chr21	31731964	<0.001	promoter-TSS_(ENST00000434667.3)	SCAF4	protein_coding	Down
chr16	30658951	<0.001	promoter-TSS_(ENST00000484152.1)	FBRS	protein_coding	Down
chr10	132364798	<0.001	promoter-TSS_(ENST00000487000.1)	LRRC27	protein_coding	Down
chr16	29808250	<0.001	promoter-TSS_(ENST00000562594.2)	AC009133.24	protein_coding	Down
chr5	134925265	<0.001	TTS_(ENST00000506002.1)	CTB-36O1.2	processed_pseudogene	Down
chr16	81577272	<0.001	intron_(ENST00000539778.6,_intron_1_of_20)	CMIP	protein_coding	Down
chr17	77216158	<0.001	exon_(ENST00000430767.8,_exon_18_of_18)	SEC14L1	protein_coding	Down
chr2	43223969	<0.001	exon_(ENST00000282388.3,_exon_2_of_2)	ZFP36L2	protein_coding	Down
chr21	45500813	<0.001	intron_(ENST00000567670.5,_intron_5_of_5)	SLC19A1	protein_coding	Down
chr12	123466147	<0.001	exon_(ENST00000350887.5,_exon_2_of_2)	SNRNP35	protein_coding	Down
chr16	81577043	<0.001	intron_(ENST00000539778.6,_intron_1_of_20)	CMIP	protein_coding	Down
chr16	81577644	<0.001	intron_(ENST00000539778.6,_intron_1_of_20)	CMIP	protein_coding	Down
chr17	81426100	<0.001	intron_(ENST00000584436.7,_intron_2_of_28)	BAHCC1	protein_coding	Down
chr21	8398131	<0.001	intron_(ENST00000623860.2,_intron_2_of_6)	CH507-528H12.1	lincRNA	Down
chr4	7027845	<0.001	intron_(ENST00000410031.5,_intron_12_of_12)	TBC1D14	protein_coding	Down
chr8	138206861	<0.001	intron_(ENST00000395297.5,_intron_7_of_19)	FAM135B	protein_coding	Down
chr6	31816507	<0.001	exon_(ENST00000375651.6,_exon_1_of_1)	HSPA1A	protein_coding	Down
chr18	667560	<0.001	promoter-TSS_(ENST00000581920.1)	TYMS	protein_coding	Down
chr1	53975303	<0.001	exon_(ENST00000437410.2,_exon_1_of_1)	RP1-167A19.5	processed_pseudogene	Down
chr9	35913783	<0.001	intron_(ENST00000638062.1,_intron_3_of_6)	SPAAR	protein_coding	Down
chr18	79417502	<0.001	intron_(ENST00000329101.8,_intron_2_of_9)	NFATC1	protein_coding	Down
chr3	48927627	<0.001	promoter-TSS_(ENST00000495507.5)	ARIH2	protein_coding	Down
chr1	145095243	<0.001	promoter-TSS_(ENST00000400889.2)	FAM72D	protein_coding	Down
chr21	44866360	<0.001	promoter-TSS_(ENST00000474737.5)	PTTG1IP	protein_coding	Down
chr15	71165443	<0.001	promoter-TSS_(ENST00000569046.1)	RP11-673C5.1	processed_pseudogene	Down
chr7	149474413	<0.001	TTS_(ENST00000471735.1)	ZNF746	protein_coding	Down
chr20	36050492	<0.001	exon_(ENST00000565493.1,_exon_1_of_1)	NORAD	lincRNA	Down
chr8	58565049	<0.001	promoter-TSS_(ENST00000447267.4)	SDCBP	protein_coding	Down
chr21	33551689	<0.001	promoter-TSS_(ENST00000436227.5)	SON	protein_coding	Down
chr2	10399274	<0.001	intron_(ENST00000307845.7,_intron_2_of_4)	HPCAL1	protein_coding	Down
chr14	68790414	<0.001	exon_(ENST00000557022.1,_exon_2_of_2)	ZFP36L1	protein_coding	Down
chr21	33553438	<0.001	exon_(ENST00000436227.5,_exon_1_of_10)	SON	protein_coding	Down
chr6	43770684	<0.001	promoter-TSS_(ENST00000518538.5)	VEGFA	protein_coding	Down
chr1	155016450	<0.001	exon_(ENST00000292176.2,_exon_2_of_2)	ZBTB7B	protein_coding	Down
chr7	2657376	<0.001	intron_(ENST00000258796.11,_intron_11_of_13)	TTYH3	protein_coding	Down
chr17	19062031	<0.001	TTS_(ENST00000631292.1)	SNORD3B-1	snoRNA	Down
chr21	45815769	<0.001	intron_(ENST00000400314.5,_intron_2_of_15)	PCBP3	protein_coding	Down
chr17	77484270	<0.001	TTS_(ENST00000592420.1)	Sep-09	protein_coding	Down
chr21	44866557	<0.001	promoter-TSS_(ENST00000474737.5)	PTTG1IP	protein_coding	Down
chr3	129556232	<0.001	TTS_(ENST00000506979.1)	PLXND1	protein_coding	Down
chr3	75215292	<0.001	TTS_(ENST00000584390.1)	MIR4444-2	miRNA	Down
chr14	105529311	<0.001	TTS_(ENST00000552019.1)	TMEM121	protein_coding	Down
chr21	45815601	<0.001	intron_(ENST00000400314.5,_intron_2_of_15)	PCBP3	protein_coding	Down
chr21	34887450	<0.001	promoter-TSS_(ENST00000399240.5)	RUNX1	protein_coding	Down
chr21	8394573	<0.001	promoter-TSS_(ENST00000625598.1)	CH507-513H4.4	lincRNA	Down
chr11	44942346	<0.001	intron_(ENST00000395648.7,_intron_1_of_7)	TP53I11	protein_coding	Down
chr21	42293875	<0.001	intron_(ENST00000361802.6,_intron_13_of_14)	ABCG1	protein_coding	Down
chr10	23440761	<0.001	exon_(ENST00000376495.4,_exon_1_of_1)	OTUD1	protein_coding	Down
chr17	77485024	<0.001	TTS_(ENST00000592420.1)	Sep-09	protein_coding	Down
chr21	45501001	<0.001	intron_(ENST00000567670.5,_intron_5_of_5)	SLC19A1	protein_coding	Down
chr17	81425116	<0.001	intron_(ENST00000584436.7,_intron_2_of_28)	BAHCC1	protein_coding	Down
chr11	77735201	<0.001	promoter-TSS_(ENST00000435241.1)	AP000609.2	processed_pseudogene	Down
chr7	893275	<0.001	TTS_(ENST00000483469.1)	GET4	protein_coding	Down
chr10	97426368	<0.001	promoter-TSS_(ENST00000622320.4)	RRP12	protein_coding	Down
chr5	14404028	<0.001	intron_(ENST00000513206.5,_intron_27_of_50)	TRIO	protein_coding	Down
chr16	87739262	<0.001	TTS_(ENST00000563036.2)	RP11-278A23.2	sense_intronic	Down
chr17	81426368	<0.001	intron_(ENST00000584436.7,_intron_2_of_28)	BAHCC1	protein_coding	Down
chr11	128810678	<0.001	exon_(ENST00000608303.5,_exon_7_of_7)	FLI1	protein_coding	Down
chr4	7864053	<0.001	intron_(ENST00000420658.5,_intron_3_of_17)	AFAP1	protein_coding	Down
chr15	25528290	<0.001	intron_(ENST00000422117.1,_intron_1_of_3)	AC124997.1	lincRNA	Down
chr7	588785	<0.001	intron_(ENST00000403562.5,_intron_7_of_10)	PRKAR1B	protein_coding	Down
chr21	39348956	<0.001	promoter-TSS_(ENST00000479586.5)	HMGN1	protein_coding	Down
chr21	41806351	<0.001	intron_(ENST00000441787.5,_intron_21_of_23)	PRDM15	protein_coding	Down
chr21	33550271	<0.001	promoter-TSS_(ENST00000290239.7)	MIR6501	miRNA	Down
chr2	747923	<0.001	TTS_(ENST00000425850.1)	AC116609.2	lincRNA	Down
chr2	3296127	<0.001	intron_(ENST00000398659.8,_intron_3_of_9)	TSSC1	protein_coding	Down
chr4	186435717	<0.001	intron_(ENST00000508110.5,_intron_1_of_5)	RP11-215A19.1	antisense	Down
chr4	173334292	<0.001	promoter-TSS_(ENST00000446922.6)	HMGB2	protein_coding	Down
chr21	45814537	<0.001	intron_(ENST00000400314.5,_intron_2_of_15)	PCBP3	protein_coding	Down
chr10	323352	<0.001	intron_(ENST00000634311.1,_intron_32_of_38)	DIP2C	protein_coding	Down
chrX	1474297	<0.001	intron_(ENST00000381297.9,_intron_1_of_1)	P2RY8	protein_coding	Down
chr16	89299654	<0.001	TTS_(ENST00000645664.1)	ANKRD11	protein_coding	Down
chr4	153662900	<0.001	intron_(ENST00000602666.1,_intron_2_of_2)	RP11-153M7.3	transcribed_unprocessed_pseudogene	Down
chr16	87738634	<0.001	intron_(ENST00000564484.5,_intron_3_of_4)	KLHDC4	protein_coding	Down
chr7	70495733	<0.001	intron_(ENST00000406775.6,_intron_5_of_17)	AUTS2	protein_coding	Down
chr3	195713020	<0.001	TTS_(ENST00000630387.2)	AC069513.3	lincRNA	Down
chr4	146286343	<0.001	intron_(ENST00000335472.11,_intron_9_of_11)	SLC10A7	protein_coding	Down
chr21	14097999	<0.001	intron_(ENST00000432621.5,_intron_2_of_2)	AP001347.6	antisense	Down
chr5	14403692	<0.001	intron_(ENST00000513206.5,_intron_27_of_50)	TRIO	protein_coding	Down
chr2	241969056	<0.001	intron_(ENST00000415434.5,_intron_3_of_3)	AC131097.3	processed_transcript	Down
chr2	1711334	<0.001	intron_(ENST00000485177.1,_intron_1_of_6)	PXDN	protein_coding	Down
chr21	34888600	<0.001	promoter-TSS_(ENST00000344691.8)	RUNX1	protein_coding	Down
chr21	45442875	<0.001	intron_(ENST00000400337.6,_intron_2_of_41)	COL18A1	protein_coding	Down
chr2	177216900	<0.001	exon_(ENST00000435711.5,_exon_7_of_10)	HNRNPA3	protein_coding	Down
chr8	56963858	<0.001	TTS_(ENST00000520392.1)	IMPAD1	protein_coding	Down
chr21	42293381	<0.001	intron_(ENST00000361802.6,_intron_13_of_14)	ABCG1	protein_coding	Down
chr5	118974074	<0.001	promoter-TSS_(ENST00000636449.1)	MIR1244-2	miRNA	Down
chr5	107871070	<0.001	intron_(ENST00000619412.4,_intron_9_of_9)	FBXL17	protein_coding	Down
chrM	8354	<0.001	promoter-TSS_(ENST00000361899.2)	MT-ATP6	protein_coding	Down
chr1	630407	<0.001	promoter-TSS_(ENST00000414273.1)	RP5-857K21.6	unprocessed_pseudogene	Down
chrM	5120	<0.001	promoter-TSS_(ENST00000387372.1)	MT-TQ	Mt_tRNA	Down
chr14	49894232	<0.001	exon_(ENST00000298316.6,_exon_2_of_2)	ARF6	protein_coding	Down
chr1	149861068	<0.001	promoter-TSS_(ENST00000577853.1)	RP11-196G18.23	antisense	Down
chr21	44422798	<0.001	intron_(ENST00000397932.6,_intron_23_of_32)	TRPM2	protein_coding	Down
chr7	868876	<0.001	exon_(ENST00000497943.1,_exon_1_of_3)	SUN1	protein_coding	Down
chr20	63443350	<0.001	TTS_(ENST00000636873.1)	KCNQ2	protein_coding	Down
chr7	136973148	<0.001	intron_(ENST00000401861.1,_intron_3_of_4)	CHRM2	protein_coding	Down
chr1	31431992	<0.001	intron_(ENST00000373710.5,_intron_9_of_10)	SERINC2	protein_coding	Down
chr21	44395795	<0.001	intron_(ENST00000397928.5,_intron_12_of_31)	TRPM2	protein_coding	Down
chr9	128342325	<0.001	exon_(ENST00000323496.5,_exon_1_of_1)	TMSB4XP4	processed_pseudogene	Down
chr2	9305727	<0.001	intron_(ENST00000281419.7,_intron_3_of_27)	ASAP2	protein_coding	Down
chr7	102476244	<0.001	exon_(ENST00000292614.9,_exon_2_of_4)	POLR2J	protein_coding	Down
chr18	77259369	<0.001	intron_(ENST00000299727.4,_intron_2_of_2)	GALR1	protein_coding	Down
chr21	8394848	<0.001	promoter-TSS_(ENST00000625598.1)	CH507-513H4.4	rRNA	Down
chrX	140033097	<0.001	exon_(ENST00000416838.1,_exon_1_of_1)	RP11-364B14.2	processed_pseudogene	Down
chrX	12976302	<0.001	exon_(ENST00000451311.6,_exon_2_of_3)	TMSB4X	protein_coding	Down
chrM	8761	<0.001	promoter-TSS_(ENST00000362079.2)	MT-CO3	protein_coding	Down
chr6	152094445	<0.001	exon_(ENST00000406599.5,_exon_3_of_4)	ESR1	protein_coding	Down
chr4	186435277	<0.001	intron_(ENST00000508110.5,_intron_1_of_5)	RP11-215A19.1	antisense	Down
chr13	30465816	<0.001	promoter-TSS_(ENST00000399494.5)	HMGB1	protein_coding	Down
chr22	17876995	<0.001	promoter-TSS_(ENST00000498345.1)	MICAL3	protein_coding	Down
chr6	44181960	<0.001	TTS_(ENST00000524554.5)	CAPN11	protein_coding	Down
chr16	30738337	<0.001	exon_(ENST00000262518.8,_exon_34_of_34)	SRCAP	protein_coding	Down
chrX	1298322	<0.001	intron_(ENST00000486791.6,_intron_9_of_11)	CSF2RA	protein_coding	Down
chr6	27824184	<0.001	promoter-TSS_(ENST00000355057.2)	HIST1H4J	protein_coding	Down
chr2	1718073	<0.001	intron_(ENST00000485177.1,_intron_1_of_6)	PXDN	protein_coding	Down
chr17	77215748	<0.001	exon_(ENST00000430767.8,_exon_18_of_18)	SEC14L1	protein_coding	Down
chr21	41806134	<0.001	intron_(ENST00000441787.5,_intron_21_of_23)	PRDM15	protein_coding	Down
chr21	45001351	<0.001	intron_(ENST00000615826.1,_intron_1_of_1)	NCRNA00162	lincRNA	Down
chr21	42267839	<0.001	intron_(ENST00000398437.1,_intron_3_of_15)	ABCG1	protein_coding	Down
chr13	113232088	<0.001	intron_(ENST00000451881.5,_intron_5_of_19)	CUL4A	protein_coding	Down
chr6	27808288	<0.001	promoter-TSS_(ENST00000377401.3)	HIST1H2BL	protein_coding	Down
chr16	30724799	<0.001	exon_(ENST00000483083.3,_exon_18_of_18)	SRCAP	protein_coding	Down
chr17	81425338	<0.001	intron_(ENST00000584436.7,_intron_2_of_28)	BAHCC1	protein_coding	Down
chr16	857848	<0.001	intron_(ENST00000565276.5,_intron_1_of_2)	LMF1	protein_coding	Down
chrM	14665	<0.001	promoter-TSS_(ENST00000387459.1)	MT-TE	protein_coding	Down
chr18	79200743	<0.001	intron_(ENST00000590271.5,_intron_9_of_13)	ATP9B	protein_coding	Down
chr20	36049914	<0.001	exon_(ENST00000565493.1,_exon_1_of_1)	NORAD	lincRNA	Down
chr4	186432411	<0.001	intron_(ENST00000508110.5,_intron_1_of_5)	RP11-215A19.1	antisense	Down
chr21	42267682	<0.001	intron_(ENST00000398437.1,_intron_3_of_15)	ABCG1	protein_coding	Down
chr21	44817980	<0.001	promoter-TSS_(ENST00000397898.7)	SUMO3	protein_coding	Down
chr12	93641480	<0.001	exon_(ENST00000548270.1,_exon_1_of_1)	RP11-887P2.3	processed_pseudogene	Down
chr2	136115601	<0.001	exon_(ENST00000241393.3,_exon_2_of_2)	CXCR4	protein_coding	Down
chr3	196830507	<0.001	exon_(ENST00000327134.7,_exon_15_of_15)	PAK2	protein_coding	Down
chr9	135837341	<0.001	intron_(ENST00000312405.10,_intron_5_of_14)	CAMSAP1	protein_coding	Down
chr12	65170600	<0.001	promoter-TSS_(ENST00000621847.1)	RP11-305O6.4	sense_intronic	Down
chr21	39348565	<0.001	promoter-TSS_(ENST00000490032.5)	HMGN1	protein_coding	Down
chr21	8402201	<0.001	intron_(ENST00000623860.2,_intron_2_of_6)	CH507-528H12.1	lincRNA	Down
chr2	234495819	<0.001	exon_(ENST00000390645.2,_exon_1_of_1)	ARL4C	protein_coding	Down
chr5	14403489	<0.001	intron_(ENST00000513206.5,_intron_27_of_50)	TRIO	protein_coding	Down
chr19	5019674	<0.001	intron_(ENST00000381759.8,_intron_2_of_11)	KDM4B	protein_coding	Down
chr1	633595	<0.001	promoter-TSS_(ENST00000440196.3)	RP11-206L10.17	unprocessed_pseudogene	Down
chr21	43959093	<0.001	promoter-TSS_(ENST00000481319.1)	AGPAT3	protein_coding	Down
chr14	89325299	<0.001	intron_(ENST00000557718.5,_intron_2_of_4)	FOXN3	protein_coding	Down
chr5	176591725	<0.001	TTS_(ENST00000416365.2)	PCDH24	protein_coding	Down
chr8	143589832	<0.001	promoter-TSS_(ENST00000525223.1)	EEF1D	protein_coding	Down
chr12	57191872	<0.001	intron_(ENST00000243077.7,_intron_44_of_88)	LRP1	protein_coding	Down
chr6	31357106	<0.001	promoter-TSS_(ENST00000412585.6)	HLA-B	protein_coding	Down
chr18	667179	<0.001	promoter-TSS_(ENST00000581920.1)	TYMS	protein_coding	Down
chr16	87739031	<0.001	TTS_(ENST00000563036.2)	RP11-278A23.2	sense_intronic	Down
chr6	26183884	<0.001	exon_(ENST00000614097.2,_exon_1_of_1)	HIST1H2BE	protein_coding	Down
chr2	235999313	<0.001	intron_(ENST00000614409.4,_intron_11_of_15)	AGAP1	protein_coding	Down
chr9	94347438	<0.001	exon_(ENST00000635020.1,_exon_1_of_1)	RP11-307E17.11	processed_pseudogene	Down
chr21	44419598	<0.001	intron_(ENST00000397928.5,_intron_22_of_31)	TRPM2	protein_coding	Down
chr21	33554519	<0.001	promoter-TSS_(ENST00000421541.1)	SON	protein_coding	Down
chr12	104030839	<0.001	promoter-TSS_(ENST00000547454.1)	RP11-490H24.5	processed_pseudogene	Down
chr1	7499068	<0.001	intron_(ENST00000303635.11,_intron_6_of_22)	CAMTA1	protein_coding	Down
chr6	31356931	<0.001	promoter-TSS_(ENST00000474381.1)	HLA-B	protein_coding	Down
chrX	315610	<0.001	intron_(ENST00000326153.9,_intron_2_of_9)	GTPBP6	protein_coding	Down
chr17	77485228	<0.001	intron_(ENST00000590917.5,_intron_2_of_2)	Sep-09	protein_coding	Down
chr21	8396176	<0.001	TTS_(ENST00000613359.1)	RNA5-8SN4	rRNA	Down
chr7	102572492	<0.001	promoter-TSS_(ENST00000508910.5)	POLR2J3	protein_coding	Down
chr10	43387251	<0.001	TTS_(ENST00000498176.1)	HNRNPF	protein_coding	Down
chr16	89299464	<0.001	TTS_(ENST00000645664.1)	ANKRD11	protein_coding	Down
chr21	44435841	<0.001	intron_(ENST00000490982.1,_intron_3_of_6)	TRPM2	protein_coding	Down
chr16	87738821	<0.001	TTS_(ENST00000563036.2)	RP11-278A23.2	sense_intronic	Down
chr19	8543910	<0.001	TTS_(ENST00000601502.1)	MYO1F	protein_coding	Down
chr2	241969349	<0.001	intron_(ENST00000415434.5,_intron_3_of_3)	AC131097.3	processed_transcript	Down
chr13	113841890	<0.001	promoter-TSS_(ENST00000611082.1)	GAS6-AS1	antisense	Down
chr3	195713130	<0.001	intron_(ENST00000629807.2,_intron_2_of_2)	AC069513.3	lincRNA	Down
chr2	1711156	<0.001	intron_(ENST00000485177.1,_intron_1_of_6)	PXDN	protein_coding	Down
chr6	29942848	<0.001	exon_(ENST00000461903.1,_exon_2_of_6)	HLA-A	protein_coding	Down
chr6	27146686	<0.001	promoter-TSS_(ENST00000377459.2)	HIST1H2AH	miRNA	Down
chr4	186433135	<0.001	intron_(ENST00000508110.5,_intron_1_of_5)	RP11-215A19.1	antisense	Down
chr2	1711615	<0.001	intron_(ENST00000485177.1,_intron_1_of_6)	PXDN	protein_coding	Down
chr1	2123334	<0.001	intron_(ENST00000470511.5,_intron_1_of_5)	PRKCZ	protein_coding	Down
chr13	21377624	<0.001	intron_(ENST00000417513.1,_intron_1_of_1)	RP11-149B7.5	protein_coding	Down
chr1	143905884	<0.001	promoter-TSS_(ENST00000392948.3)	HIST2H3PS2	protein_coding	Down
chr5	14403314	<0.001	intron_(ENST00000513206.5,_intron_27_of_50)	TRIO	protein_coding	Down
chr14	68792902	<0.001	exon_(ENST00000439696.2,_exon_1_of_2)	ZFP36L1	protein_coding	Down
chr7	150003593	<0.001	intron_(ENST00000565102.1,_intron_1_of_1)	RP11-728K20.2	lincRNA	Down
chr18	79417866	<0.001	intron_(ENST00000329101.8,_intron_2_of_9)	NFATC1	protein_coding	Down
chr10	102108227	<0.001	exon_(ENST00000425280.1,_exon_11_of_11)	LDB1	protein_coding	Down
chr7	151855246	<0.001	intron_(ENST00000474383.1,_intron_1_of_1)	PRKAG2	protein_coding	Down
chrX	1360960	<0.001	intron_(ENST00000381469.7,_intron_6_of_9)	IL3RA	protein_coding	Down
chr2	60468007	<0.001	TTS_(ENST00000644606.1)	BCL11A	protein_coding	Down
chr8	142272356	<0.001	intron_(ENST00000521825.1,_intron_2_of_2)	TSNARE1	protein_coding	Down
chr17	64796831	<0.001	intron_(ENST00000578036.5,_intron_8_of_17)	PLEKHM1P	transcribed_unprocessed_pseudogene	Down
chr3	49057312	<0.001	exon_(ENST00000357496.6,_exon_4_of_11)	QRICH1	protein_coding	Down
chr8	80976360	<0.001	promoter-TSS_(ENST00000523463.1)	PAG1	protein_coding	Down
chr21	34095133	<0.001	exon_(ENST00000381151.4,_exon_2_of_2)	SLC5A3	protein_coding	Down
chr2	1472842	<0.001	intron_(ENST00000382198.5,_intron_6_of_14)	TPO	protein_coding	Down
chr21	44814078	<0.001	exon_(ENST00000397898.7,_exon_2_of_4)	SUMO3	protein_coding	Down
chr22	35342907	<0.001	intron_(ENST00000449058.6,_intron_12_of_14)	TOM1	protein_coding	Down
chr16	858084	<0.001	intron_(ENST00000565276.5,_intron_1_of_2)	LMF1	protein_coding	Down
chr8	142255943	<0.001	intron_(ENST00000520166.5,_intron_11_of_12)	TSNARE1	protein_coding	Down
chr15	25528150	<0.001	intron_(ENST00000422117.1,_intron_1_of_3)	AC124997.1	lincRNA	Down
chr1	633758	<0.001	promoter-TSS_(ENST00000440196.3)	RP11-206L10.17	transcribed_processed_pseudogene	Down
chr1	23509840	<0.001	exon_(ENST00000361729.2,_exon_7_of_7)	E2F2	protein_coding	Down
chr21	45508322	<0.001	intron_(ENST00000359759.8,_intron_37_of_40)	COL18A1	protein_coding	Down
chr21	33549843	<0.001	promoter-TSS_(ENST00000290239.7)	MIR6501	miRNA	Down
chr17	62010971	<0.001	exon_(ENST00000397786.6,_exon_9_of_30)	MED13	protein_coding	Down
chr4	87115048	<0.001	exon_(ENST00000307808.10,_exon_11_of_20)	AFF1	protein_coding	Down
chrX	1297369	<0.001	intron_(ENST00000486791.6,_intron_9_of_11)	CSF2RA	protein_coding	Down
chr17	19064018	<0.001	TTS_(ENST00000628329.1)	SNORD3B-2	snoRNA	Down
chr10	96750828	<0.001	TTS_(ENST00000439189.1)	RPL13AP5	processed_pseudogene	Down
chrM	3842	<0.001	promoter-TSS_(ENST00000387365.1)	MT-TI	Mt_tRNA	Down
chr18	79903592	<0.001	TTS_(ENST00000469369.5)	PQLC1	protein_coding	Down
chr17	77216288	<0.001	exon_(ENST00000430767.8,_exon_18_of_18)	SEC14L1	protein_coding	Down
chr21	8390971	<0.001	intron_(ENST00000623860.2,_intron_2_of_6)	CH507-528H12.1	lincRNA	Down
chr4	7027482	<0.001	intron_(ENST00000410031.5,_intron_12_of_12)	TBC1D14	protein_coding	Down
chr2	134954547	<0.001	exon_(ENST00000452521.1,_exon_4_of_4)	CCNT2	protein_coding	Down
chr1	121118531	<0.001	promoter-TSS_(ENST00000401004.2)	RP11-439A17.2	unprocessed_pseudogene	Down
chr21	44227390	<0.001	exon_(ENST00000407780.7,_exon_7_of_7)	ICOSLG	protein_coding	Down
chr5	134927745	<0.001	promoter-TSS_(ENST00000580862.1)	MIR4461	miRNA	Down
chr17	35442066	<0.001	TTS_(ENST00000532210.5)	SLFN13	protein_coding	Down
chr2	747770	<0.001	TTS_(ENST00000425850.1)	AC116609.2	lincRNA	Down
chr2	10399426	<0.001	intron_(ENST00000307845.7,_intron_2_of_4)	HPCAL1	protein_coding	Down
chr22	50289999	<0.001	promoter-TSS_(ENST00000411680.1)	PLXNB2	protein_coding	Down
chr4	186435535	<0.001	intron_(ENST00000508110.5,_intron_1_of_5)	RP11-215A19.1	antisense	Down
chr4	90838946	<0.001	promoter-TSS_(ENST00000402089.4)	AC019188.1	processed_pseudogene	Down
chr1	150159435	<0.001	promoter-TSS_(ENST00000502767.1)	PLEKHO1	protein_coding	Down
chr7	102671572	<0.001	promoter-TSS_(ENST00000476151.5)	RP11-577H5.5	protein_coding	Down
chr21	44422977	<0.001	intron_(ENST00000397932.6,_intron_23_of_32)	TRPM2	protein_coding	Down
chr21	33551339	<0.001	promoter-TSS_(ENST00000436227.5)	SON	protein_coding	Down
chr4	186434174	<0.001	intron_(ENST00000508110.5,_intron_1_of_5)	RP11-215A19.1	antisense	Down
chrM	9241	<0.001	promoter-TSS_(ENST00000361227.2)	MT-ND3	protein_coding	Down
chr2	748132	<0.001	TTS_(ENST00000425850.1)	AC116609.2	lincRNA	Down
chr2	231455464	<0.001	TTS_(ENST00000384550.1)	SNORD20	snoRNA	Down
chr2	12740513	<0.001	exon_(ENST00000381465.2,_exon_3_of_3)	TRIB2	protein_coding	Down
chr21	33550772	<0.001	TTS_(ENST00000290239.7)	MIR6501	miRNA	Down
chr22	45178463	<0.001	promoter-TSS_(ENST00000610217.1)	CTA-268H5.12	sense_intronic	Down
chr21	42292686	<0.001	intron_(ENST00000361802.6,_intron_13_of_14)	ABCG1	protein_coding	Down
chr7	102447468	<0.001	TTS_(ENST00000495936.5)	ORAI2	protein_coding	Down
chr18	11851870	<0.001	exon_(ENST00000526991.2,_exon_1_of_1)	CHMP1B	protein_coding	Down
chr17	82443837	<0.001	TTS_(ENST00000578913.5)	C17orf62	protein_coding	Down
chr21	45814926	<0.001	intron_(ENST00000400314.5,_intron_2_of_15)	PCBP3	protein_coding	Down
chr13	45337278	<0.001	promoter-TSS_(ENST00000517242.1)	RF00322	snoRNA	Down
chr3	153162897	<0.001	exon_(ENST00000323534.4,_exon_1_of_1)	RAP2B	protein_coding	Down
chr5	100046510	<0.001	promoter-TSS_(ENST00000604233.1)	RP11-475J5.11	processed_pseudogene	Down
chr21	42293628	<0.001	intron_(ENST00000361802.6,_intron_13_of_14)	ABCG1	protein_coding	Down
chr16	494947	<0.001	intron_(ENST00000412256.1,_intron_3_of_4)	RAB11FIP3	protein_coding	Down
chr18	667369	<0.001	promoter-TSS_(ENST00000581920.1)	TYMS	protein_coding	Down
chr2	71617932	<0.001	intron_(ENST00000258104.7,_intron_40_of_54)	DYSF	protein_coding	Down
chr20	63693599	<0.001	intron_(ENST00000482936.6,_intron_30_of_31)	RTEL1	protein_coding	Down
chr16	14929808	<0.001	exon_(ENST00000472413.5,_exon_11_of_28)	NPIPA1	protein_coding	Down
chr5	77785033	<0.001	exon_(ENST00000515712.1,_exon_1_of_1)	CTD-2309M13.1	processed_pseudogene	Down
chr21	34097330	<0.001	exon_(ENST00000381151.4,_exon_2_of_2)	SLC5A3	protein_coding	Down
chr5	134924191	<0.001	promoter-TSS_(ENST00000501056.2)	CTB-36O1.7	processed_pseudogene	Down
chr4	186432756	<0.001	intron_(ENST00000508110.5,_intron_1_of_5)	RP11-215A19.1	antisense	Down
chr21	44419751	<0.001	intron_(ENST00000397928.5,_intron_22_of_31)	TRPM2	protein_coding	Down
chr4	186434681	<0.001	intron_(ENST00000508110.5,_intron_1_of_5)	RP11-215A19.1	antisense	Down
chr10	132364438	<0.001	intron_(ENST00000368613.8,_intron_9_of_10)	LRRC27	protein_coding	Down
chr10	43789627	<0.001	exon_(ENST00000401429.1,_exon_1_of_1)	RP11-272J7.5	processed_pseudogene	Down
chr2	43224212	<0.001	exon_(ENST00000282388.3,_exon_2_of_2)	ZFP36L2	protein_coding	Down
chr2	71618534	<0.001	intron_(ENST00000258104.7,_intron_40_of_54)	DYSF	protein_coding	Down
chrX	1474772	<0.001	intron_(ENST00000381297.9,_intron_1_of_1)	P2RY8	protein_coding	Down
chr21	26170667	<0.001	promoter-TSS_(ENST00000609365.1)	AP000230.1	protein_coding	Down
chr7	150003771	<0.001	intron_(ENST00000565102.1,_intron_1_of_1)	RP11-728K20.2	lincRNA	Down
chr21	32586441	<0.001	promoter-TSS_(ENST00000472557.5)	TCP10L	protein_coding	Down
chr17	81425900	<0.001	intron_(ENST00000584436.7,_intron_2_of_28)	BAHCC1	protein_coding	Down
chr21	45508073	<0.001	intron_(ENST00000359759.8,_intron_37_of_40)	COL18A1	protein_coding	Down
chr2	71618287	<0.001	intron_(ENST00000258104.7,_intron_40_of_54)	DYSF	protein_coding	Down
chr3	195713731	<0.001	intron_(ENST00000629807.2,_intron_2_of_2)	AC069513.3	lincRNA	Down
chr3	10142004	<0.001	promoter-TSS_(ENST00000477538.1)	VHL	protein_coding	Down
chr8	96333646	<0.001	exon_(ENST00000517309.5,_exon_13_of_13)	PTDSS1	protein_coding	Down
chr12	50600927	<0.001	intron_(ENST00000301180.9,_intron_1_of_37)	DIP2B	protein_coding	Down
chr2	60467910	<0.001	TTS_(ENST00000644606.1)	BCL11A	protein_coding	Down
chr20	63442707	<0.001	TTS_(ENST00000636873.1)	KCNQ2	protein_coding	Down
chr12	128638973	<0.001	intron_(ENST00000435159.2,_intron_4_of_8)	TMEM132C	protein_coding	Down
chr16	30749157	<0.001	intron_(ENST00000565897.5,_intron_1_of_6)	PHKG2	protein_coding	Down
chr2	46362987	<0.001	intron_(ENST00000263734.4,_intron_6_of_15)	EPAS1	protein_coding	Down
chr13	21377354	<0.001	intron_(ENST00000417513.1,_intron_1_of_1)	RP11-149B7.5	protein_coding	Down
chr6	30723442	<0.001	exon_(ENST00000396389.5,_exon_4_of_4)	TUBB	protein_coding	Down
chr22	17104195	0.000100829	intron_(ENST00000612619.1,_intron_8_of_11)	IL17RA	protein_coding	Down
chr5	344529	0.00010113	intron_(ENST00000514523.1,_intron_2_of_5)	AHRR	protein_coding	Down
chr5	14403867	0.000101827	intron_(ENST00000513206.5,_intron_27_of_50)	TRIO	protein_coding	Down
chr22	36872920	0.000103261	intron_(ENST00000248899.10,_intron_7_of_9)	NCF4	protein_coding	Down
chr21	45500254	0.000103742	intron_(ENST00000567670.5,_intron_5_of_5)	SLC19A1	protein_coding	Down
chr6	44181760	0.000105335	TTS_(ENST00000524554.5)	CAPN11	protein_coding	Down
chr7	151841444	0.000106079	intron_(ENST00000474383.1,_intron_1_of_1)	PRKAG2	protein_coding	Down
chr19	16553632	0.000110074	TTS_(ENST00000421082.1)	SLC35E1	protein_coding	Down
chr21	44774950	0.000114257	exon_(ENST00000481546.1,_exon_1_of_2)	UBE2G2	protein_coding	Down
chr8	143487419	0.000114268	intron_(ENST00000528401.1,_intron_1_of_1)	ZC3H3	protein_coding	Down
chr20	63442925	0.000114557	TTS_(ENST00000636873.1)	KCNQ2	protein_coding	Down
chr10	132573475	0.000115878	intron_(ENST00000368594.7,_intron_1_of_15)	INPP5A	protein_coding	Down
chr2	2937101	0.000116746	intron_(ENST00000457478.1,_intron_5_of_6)	AC019118.2	lincRNA	Down
chr10	7378342	0.000116938	intron_(ENST00000379713.7,_intron_2_of_4)	SFMBT2	protein_coding	Down
chr7	70790695	0.000117213	TTS_(ENST00000449547.6)	AUTS2	protein_coding	Down
chr4	186435889	0.000118465	intron_(ENST00000508110.5,_intron_1_of_5)	RP11-215A19.1	antisense	Down
chr9	93614917	0.000118727	intron_(ENST00000610682.1,_intron_1_of_7)	PHF2	protein_coding	Down
chr6	30685025	0.000120381	promoter-TSS_(ENST00000615892.4)	PPP1R18	protein_coding	Down
chr22	35342785	0.000121965	intron_(ENST00000449058.6,_intron_12_of_14)	TOM1	protein_coding	Down
chr10	126947927	0.000125431	intron_(ENST00000280333.9,_intron_1_of_51)	DOCK1	protein_coding	Down
chr7	149848240	0.000125597	TTS_(ENST00000460379.1)	ZNF862	protein_coding	Down
chr12	131917119	0.00012623	intron_(ENST00000541761.2,_intron_2_of_4)	ULK1	protein_coding	Down
chr10	79313737	0.000127432	exon_(ENST00000334512.9,_exon_25_of_25)	ZMIZ1	protein_coding	Down
chr21	43975204	0.00012783	intron_(ENST00000546158.1,_intron_6_of_8)	AGPAT3	protein_coding	Down
chr7	76329613	0.000129378	exon_(ENST00000307630.4,_exon_2_of_2)	YWHAG	protein_coding	Down
chr3	184321828	0.000130916	TTS_(ENST00000428387.5)	EIF4G1	protein_coding	Down
chr7	150004091	0.00013193	intron_(ENST00000565102.1,_intron_1_of_1)	RP11-728K20.2	lincRNA	Down
chr9	36840300	0.000133562	TTS_(ENST00000523493.5)	PAX5	protein_coding	Down
chrX	1474538	0.000133747	intron_(ENST00000381297.9,_intron_1_of_1)	P2RY8	protein_coding	Down
chr12	123510444	0.000134298	intron_(ENST00000376874.8,_intron_2_of_6)	RILPL1	protein_coding	Down
chr12	68611004	0.000135901	promoter-TSS_(ENST00000539091.5)	RAP1B	protein_coding	Down
chr3	60859748	0.000136792	intron_(ENST00000490952.1,_intron_4_of_5)	FHIT	protein_coding	Down
chr7	149475053	0.00013764	TTS_(ENST00000471735.1)	ZNF746	protein_coding	Down
chr2	181275841	0.0001378	intron_(ENST00000435411.6,_intron_3_of_4)	AC104820.2	lincRNA	Down
chr21	41345333	0.000139661	intron_(ENST00000398647.7,_intron_3_of_6)	FAM3B	protein_coding	Down
chr21	40149710	0.000139814	intron_(ENST00000404019.2,_intron_12_of_28)	DSCAM	protein_coding	Down
chr10	124610385	0.000139875	intron_(ENST00000486535.1,_intron_1_of_1)	LHPP	protein_coding	Down
chr3	140976495	0.000141228	TTS_(ENST00000512023.5)	SLC25A36	protein_coding	Down
chr2	3295635	0.000141596	intron_(ENST00000398659.8,_intron_3_of_9)	TSSC1	protein_coding	Down
chr21	31266303	0.000141744	TTS_(ENST00000455508.1)	TIAM1	protein_coding	Down
chr17	17793449	0.000144032	TTS_(ENST00000471135.2)	RAI1	protein_coding	Down
chr4	146286997	0.000144515	intron_(ENST00000335472.11,_intron_9_of_11)	SLC10A7	protein_coding	Down
chr3	195713968	0.000144634	intron_(ENST00000629807.2,_intron_2_of_2)	AC069513.3	lincRNA	Down
chr14	93722204	0.000144714	intron_(ENST00000393143.5,_intron_3_of_3)	PRIMA1	protein_coding	Down
chrX	1296346	0.000146686	TTS_(ENST00000491683.6)	CSF2RA	protein_coding	Down
chr13	113984821	0.000152146	intron_(ENST00000334062.7,_intron_22_of_23)	RASA3	protein_coding	Down
chr21	44811076	0.000152375	intron_(ENST00000332859.10,_intron_2_of_3)	SUMO3	protein_coding	Down
chr21	42296465	0.00015277	exon_(ENST00000347800.6,_exon_15_of_15)	ABCG1	protein_coding	Down
chr1	2122540	0.000152829	intron_(ENST00000470511.5,_intron_1_of_5)	PRKCZ	protein_coding	Down
chr16	89306024	0.000153758	promoter-TSS_(ENST00000646345.1)	ANKRD11	protein_coding	Down
chr8	127738600	0.00015545	TTS_(ENST00000520751.1)	MYC	protein_coding	Down
chr21	5036350	0.000157147	TTS_(ENST00000623795.1)	CH507-9B2.1	protein_coding	Down
chr9	137379232	0.000160169	intron_(ENST00000460390.6,_intron_4_of_10)	EXD3	protein_coding	Down
chrX	1298662	0.000160668	intron_(ENST00000486791.6,_intron_9_of_11)	CSF2RA	protein_coding	Down
chr4	186433454	0.000162995	intron_(ENST00000508110.5,_intron_1_of_5)	RP11-215A19.1	antisense	Down
chr4	189836424	0.000164699	intron_(ENST00000508156.5,_intron_3_of_3)	AF146191.4	lincRNA	Down
chr5	20304913	0.00016764	promoter-TSS_(ENST00000513573.1)	RP11-420O16.1	lincRNA	Down
chr21	38822900	0.000169555	exon_(ENST00000360214.7,_exon_11_of_11)	ETS2	protein_coding	Down
chr5	398018	0.000169693	intron_(ENST00000510400.5,_intron_4_of_5)	AHRR	protein_coding	Down
chr6	43785318	0.000172247	TTS_(ENST00000457104.6)	VEGFA	protein_coding	Down
chr5	94569415	0.000173467	promoter-TSS_(ENST00000503630.1)	RP11-461G12.2	processed_pseudogene	Down
chr8	60865801	0.000174114	TTS_(ENST00000532149.1)	CHD7	protein_coding	Down
chr21	33552493	0.000174756	exon_(ENST00000436227.5,_exon_1_of_10)	SON	protein_coding	Down
chr11	66315849	0.000175058	exon_(ENST00000311330.3,_exon_1_of_1)	CD248	protein_coding	Down
chr2	190880928	0.000175624	promoter-TSS_(ENST00000496170.1)	GLS	protein_coding	Down
chr16	24540257	0.00017632	promoter-TSS_(ENST00000646282.1)	RBBP6	protein_coding	Down
chr1	202205429	0.000179311	intron_(ENST00000487787.5,_intron_1_of_17)	LGR6	protein_coding	Down
chr4	108048608	0.000179979	TTS_(ENST00000512407.5)	LEF1	protein_coding	Down
chr22	42324066	0.000180557	intron_(ENST00000515426.1,_intron_1_of_1)	TCF20	protein_coding	Down
chr9	135838371	0.000180747	intron_(ENST00000312405.10,_intron_5_of_14)	CAMSAP1	protein_coding	Down
chr8	143487233	0.000180838	intron_(ENST00000528401.1,_intron_1_of_1)	ZC3H3	protein_coding	Down
chr17	79834200	0.000182054	TTS_(ENST00000495122.1)	CBX4	protein_coding	Down
chr2	177216753	0.00018351	exon_(ENST00000435711.5,_exon_6_of_10)	HNRNPA3	protein_coding	Down
chr21	46123797	0.000183977	intron_(ENST00000397763.5,_intron_20_of_26)	COL6A2	protein_coding	Down
chr3	195767505	0.000185984	intron_(ENST00000480843.5,_intron_6_of_23)	MUC4	protein_coding	Down
chr12	123512888	0.000187042	intron_(ENST00000376874.8,_intron_2_of_6)	RILPL1	protein_coding	Down
chr21	34993650	0.000189268	intron_(ENST00000416754.1,_intron_2_of_2)	RUNX1	protein_coding	Down
chr10	132364551	0.000190404	promoter-TSS_(ENST00000487000.1)	LRRC27	protein_coding	Down
chr3	195767821	0.000192744	intron_(ENST00000480843.5,_intron_6_of_23)	MUC4	protein_coding	Down
chr2	965291	0.000194264	intron_(ENST00000407292.1,_intron_1_of_10)	SNTG2	protein_coding	Down
chr9	114278330	0.000196397	intron_(ENST00000494090.6,_intron_34_of_57)	COL27A1	protein_coding	Down
chr8	144233451	0.000196457	intron_(ENST00000527552.5,_intron_13_of_30)	MROH1	protein_coding	Down
chr21	34095274	0.00019713	exon_(ENST00000381151.4,_exon_2_of_2)	SLC5A3	protein_coding	Down
chr5	55944957	0.000200219	TTS_(ENST00000582508.1)	CTD-2031P19.4	processed_pseudogene	Down
chr4	5856538	0.000200233	intron_(ENST00000506216.5,_intron_2_of_12)	CRMP1	protein_coding	Down
chr6	149378226	0.000200444	exon_(ENST00000606202.1,_exon_2_of_2)	TAB2	protein_coding	Down
chr21	33554032	0.000203006	exon_(ENST00000436227.5,_exon_1_of_10)	SON	protein_coding	Down
chr1	201007245	0.000203901	intron_(ENST00000461742.6,_intron_3_of_34)	KIF21B	protein_coding	Down
chr11	1097105	0.000206337	exon_(ENST00000361558.7,_exon_30_of_49)	MUC2	protein_coding	Down
chr14	106770640	0.000206421	TTS_(ENST00000617374.2)	IGHV2-70	IG_V_gene	Down
chr19	54354801	0.000207625	TTS_(ENST00000498511.5)	LAIR1	protein_coding	Down
chr6	407938	0.00020824	TTS_(ENST00000493114.1)	IRF4	protein_coding	Down
chr21	34993729	0.000208647	intron_(ENST00000416754.1,_intron_2_of_2)	RUNX1	protein_coding	Down
chr4	186436337	0.000209222	intron_(ENST00000508110.5,_intron_1_of_5)	RP11-215A19.1	antisense	Down
chr4	189836047	0.000211285	intron_(ENST00000508156.5,_intron_3_of_3)	AF146191.4	lincRNA	Down
chr9	89671720	0.000212968	intron_(ENST00000617436.1,_intron_2_of_5)	RP11-316P17.2	lincRNA	Down
chr17	79834597	0.000214513	TTS_(ENST00000495122.1)	CBX4	protein_coding	Down
chr18	8824946	0.000216746	exon_(ENST00000359865.7,_exon_15_of_17)	MTCL1	protein_coding	Down
chr10	68982721	0.000218758	exon_(ENST00000354185.8,_exon_15_of_15)	DDX21	protein_coding	Down
chr6	152061086	0.000220049	TTS_(ENST00000415488.1)	ESR1	protein_coding	Down
chr3	13377849	0.000221552	intron_(ENST00000254508.6,_intron_8_of_39)	NUP210	protein_coding	Down
chr21	40149562	0.000222505	intron_(ENST00000404019.2,_intron_12_of_28)	DSCAM	protein_coding	Down
chr1	1665294	0.000224427	exon_(ENST00000617444.4,_exon_10_of_10)	SLC35E2B	protein_coding	Down
chr7	136973270	0.000225882	intron_(ENST00000401861.1,_intron_3_of_4)	CHRM2	protein_coding	Down
chr15	81003290	0.00022821	exon_(ENST00000267984.3,_exon_1_of_1)	MESDC1	protein_coding	Down
chr16	30555472	0.000229569	TTS_(ENST00000568333.1)	ZNF764	protein_coding	Down
chr2	51805380	0.000229783	intron_(ENST00000440698.1,_intron_6_of_10)	AC007682.1	lincRNA	Down
chr20	63443129	0.000230304	TTS_(ENST00000636873.1)	KCNQ2	protein_coding	Down
chr21	41829181	0.000230875	intron_(ENST00000447207.6,_intron_10_of_24)	PRDM15	protein_coding	Down
chr8	30352871	0.000231295	exon_(ENST00000248151.4,_exon_1_of_1)	TUBBP1	transcribed_processed_pseudogene	Down
chr14	64601182	0.000235103	exon_(ENST00000556933.1,_exon_1_of_1)	RP11-973N13.2	processed_pseudogene	Down
chr13	113986666	0.000235327	intron_(ENST00000334062.7,_intron_22_of_23)	RASA3	protein_coding	Down
chr6	31632694	0.000238425	exon_(ENST00000376007.8,_exon_16_of_31)	PRRC2A	protein_coding	Down
chr3	65936962	0.000240363	intron_(ENST00000460754.1,_intron_1_of_2)	MAGI1-IT1	protein_coding	Down
chr2	241620401	0.000240573	intron_(ENST00000407315.5,_intron_2_of_5)	THAP4	protein_coding	Down
chr17	10846931	0.000240637	intron_(ENST00000645807.1,_intron_1_of_3)	RP11-963H4.3	processed_transcript	Down
chr1	167630391	0.00024266	exon_(ENST00000475127.5,_exon_1_of_3)	RCSD1	protein_coding	Down
chr13	113986479	0.000245952	intron_(ENST00000334062.7,_intron_22_of_23)	RASA3	protein_coding	Down
chr12	57192107	0.000247778	intron_(ENST00000243077.7,_intron_44_of_88)	LRP1	protein_coding	Down
chr12	132742798	0.000250263	promoter-TSS_(ENST00000439231.6)	ANKLE2	protein_coding	Down
chr16	468236	0.000250814	intron_(ENST00000262305.8,_intron_2_of_13)	RAB11FIP3	protein_coding	Down
chr16	859887	0.000252911	intron_(ENST00000565276.5,_intron_1_of_2)	LMF1	protein_coding	Down
chr4	186434041	0.00025627	intron_(ENST00000508110.5,_intron_1_of_5)	RP11-215A19.1	antisense	Down
chr21	44801726	0.000258072	promoter-TSS_(ENST00000477954.5)	UBE2G2	antisense	Down
chr9	137781356	0.000258615	promoter-TSS_(ENST00000637949.1)	EHMT1	protein_coding	Down
chr2	3295735	0.000259878	intron_(ENST00000398659.8,_intron_3_of_9)	TSSC1	protein_coding	Down
chr7	70496500	0.00026105	intron_(ENST00000406775.6,_intron_5_of_17)	AUTS2	protein_coding	Down
chr8	142520327	0.000268326	intron_(ENST00000517894.5,_intron_19_of_30)	ADGRB1	protein_coding	Down
chr7	100958395	0.000268558	exon_(ENST00000379458.8,_exon_2_of_12)	MUC3A	protein_coding	Down
chr18	76967173	0.000271858	intron_(ENST00000543926.6,_intron_31_of_31)	ZNF236	protein_coding	Down
chr7	2538545	0.000277348	exon_(ENST00000469750.5,_exon_11_of_11)	BRAT1	protein_coding	Down
chr11	1017248	0.000282988	exon_(ENST00000421673.6,_exon_31_of_33)	MUC6	protein_coding	Down
chr8	10183871	0.000284384	intron_(ENST00000528246.5,_intron_2_of_6)	MSRA	protein_coding	Down
chr4	26431038	0.000286126	TTS_(ENST00000348160.8)	RBPJ	protein_coding	Down
chr15	82472131	0.000288532	promoter-TSS_(ENST00000617986.1)	RP13-608F4.5	unprocessed_pseudogene	Down
chr8	143488137	0.000290687	intron_(ENST00000528401.1,_intron_1_of_1)	ZC3H3	protein_coding	Down
chr21	40149384	0.000291044	intron_(ENST00000404019.2,_intron_12_of_28)	DSCAM	protein_coding	Down
chr9	93615035	0.000294958	intron_(ENST00000610682.1,_intron_1_of_7)	PHF2	protein_coding	Down
chr1	2124290	0.000295311	intron_(ENST00000470511.5,_intron_1_of_5)	PRKCZ	protein_coding	Down
chr18	63317652	0.000296743	exon_(ENST00000589955.2,_exon_1_of_1)	BCL2	protein_coding	Down
chr7	892923	0.000296772	TTS_(ENST00000483469.1)	GET4	protein_coding	Down
chr21	44396100	0.000299205	intron_(ENST00000397928.5,_intron_12_of_31)	TRPM2	protein_coding	Down
chr21	39479387	0.000300591	intron_(ENST00000458295.5,_intron_3_of_5)	SH3BGR	protein_coding	Down
chr9	137780850	0.00030164	intron_(ENST00000462942.3,_intron_9_of_21)	EHMT1	protein_coding	Down
chr12	131477651	0.000302443	intron_(ENST00000535133.1,_intron_1_of_2)	RP11-897M7.1	lincRNA	Down
chr2	238520849	0.000303078	intron_(ENST00000446979.1,_intron_2_of_2)	AC092619.1	lincRNA	Down
chr2	409975	0.000305407	intron_(ENST00000431911.1,_intron_1_of_1)	AC105393.1	lincRNA	Down
chr5	176872924	0.000305964	intron_(ENST00000509580.2,_intron_7_of_15)	UNC5A	protein_coding	Down
chr21	41805799	0.000307468	intron_(ENST00000441787.5,_intron_21_of_23)	PRDM15	protein_coding	Down
chr3	88055811	0.000307902	exon_(ENST00000467332.1,_exon_3_of_3)	CGGBP1	protein_coding	Down
chr6	30743812	0.000307914	TTS_(ENST00000607333.1)	XXbac-BPG252P9.10	antisense	Down
chr8	8891324	0.000310235	exon_(ENST00000276282.6,_exon_1_of_3)	MFHAS1	protein_coding	Down
chr10	102423028	0.000313264	TTS_(ENST00000440407.5)	FBXL15	protein_coding	Down
chr12	122093814	0.000313264	intron_(ENST00000319080.11,_intron_1_of_16)	MLXIP	protein_coding	Down
chr18	77259244	0.000314888	intron_(ENST00000299727.4,_intron_2_of_2)	GALR1	protein_coding	Down
chr21	46284362	0.000316931	TTS_(ENST00000426537.1)	MCM3AP	protein_coding	Down
chr1	156786684	0.000317621	promoter-TSS_(ENST00000526188.5)	PRCC	protein_coding	Down
chr18	8825443	0.000320313	exon_(ENST00000359865.7,_exon_15_of_17)	MTCL1	protein_coding	Down
chr1	145093405	0.000321696	promoter-TSS_(ENST00000619678.1)	SRGAP2B	protein_coding	Down
chr21	45529859	0.000324018	intron_(ENST00000567670.5,_intron_4_of_5)	SLC19A1	protein_coding	Down
chr21	45530087	0.00032631	intron_(ENST00000567670.5,_intron_4_of_5)	SLC19A1	protein_coding	Down
chr3	185937902	0.000330187	promoter-TSS_(ENST00000465245.1)	TRA2B	protein_coding	Down
chr21	41829100	0.000333405	intron_(ENST00000447207.6,_intron_10_of_24)	PRDM15	protein_coding	Down
chr3	197459640	0.000336058	intron_(ENST00000420213.1,_intron_1_of_1)	AC128709.2	lincRNA	Down
chr6	152011731	0.000336493	exon_(ENST00000338799.9,_exon_6_of_9)	ESR1	protein_coding	Down
chr2	104824439	0.000340353	intron_(ENST00000458253.5,_intron_1_of_3)	AC018730.1	processed_transcript	Down
chr22	45196742	0.000342466	TTS_(ENST00000498418.5)	KIAA0930	protein_coding	Down
chr2	71618113	0.000346215	intron_(ENST00000258104.7,_intron_40_of_54)	DYSF	protein_coding	Down
chr16	858316	0.000346284	intron_(ENST00000565276.5,_intron_1_of_2)	LMF1	protein_coding	Down
chr4	6003824	0.00035072	intron_(ENST00000531445.2,_intron_3_of_11)	C4orf50	protein_coding	Down
chr16	81577987	0.000350724	intron_(ENST00000539778.6,_intron_1_of_20)	CMIP	protein_coding	Down
chr2	239346114	0.000353105	intron_(ENST00000345617.7,_intron_2_of_26)	HDAC4	protein_coding	Down
chr17	66799395	0.000354236	intron_(ENST00000413366.7,_intron_16_of_16)	PRKCA	protein_coding	Down
chr11	69077233	0.000357371	intron_(ENST00000635811.1,_intron_13_of_26)	TPCN2	protein_coding	Down
chr18	63218667	0.000358526	intron_(ENST00000333681.4,_intron_2_of_2)	BCL2	protein_coding	Down
chr10	44977622	0.000360211	TTS_(ENST00000448778.1)	C10orf10	protein_coding	Down
chr17	80314075	0.000364187	intron_(ENST00000508628.6,_intron_16_of_68)	RNF213	protein_coding	Down
chr2	185547153	0.00036523	TTS_(ENST00000414888.1)	AC080125.1	processed_pseudogene	Down
chr14	93722384	0.000366313	intron_(ENST00000393143.5,_intron_3_of_3)	PRIMA1	protein_coding	Down
chrX	1406302	0.000366874	intron_(ENST00000602357.6,_intron_1_of_2)	NCRNA00105	protein_coding	Down
chr18	77258979	0.000372822	intron_(ENST00000299727.4,_intron_2_of_2)	GALR1	protein_coding	Down
chr19	2335261	0.000373041	intron_(ENST00000621568.4,_intron_2_of_8)	SPPL2B	protein_coding	Down
chr11	72013301	0.000373949	promoter-TSS_(ENST00000502284.1)	RP11-849H4.4	protein_coding	Down
chr1	58781859	0.000376151	exon_(ENST00000371222.3,_exon_1_of_1)	JUN	protein_coding	Down
chr21	46322590	0.000377295	intron_(ENST00000445935.5,_intron_1_of_5)	C21orf58	protein_coding	Down
chr1	204549507	0.000378673	TTS_(ENST00000444261.1)	MDM4	protein_coding	Down
chr21	5036210	0.00037972	TTS_(ENST00000623795.1)	CH507-9B2.1	protein_coding	Down
chr10	132573675	0.000387378	intron_(ENST00000368594.7,_intron_1_of_15)	INPP5A	protein_coding	Down
chr21	43604385	0.000388076	intron_(ENST00000291560.6,_intron_7_of_8)	HSF2BP	protein_coding	Down
chr4	6511570	0.000388391	intron_(ENST00000507294.1,_intron_2_of_9)	PPP2R2C	protein_coding	Down
chr1	1665619	0.000390547	exon_(ENST00000617444.4,_exon_10_of_10)	SLC35E2B	protein_coding	Down
chr2	61537969	0.000390724	promoter-TSS_(ENST00000457483.5)	XPO1	protein_coding	Down
chr8	138206318	0.000391643	intron_(ENST00000395297.5,_intron_7_of_19)	FAM135B	protein_coding	Down
chr21	5131214	0.000399103	exon_(ENST00000617716.3,_exon_21_of_21)	CH507-9B2.5	protein_coding	Down
chr5	181046178	0.000403249	intron_(ENST00000327705.13,_intron_2_of_10)	BTNL9	protein_coding	Down
chr18	79145823	0.000405655	exon_(ENST00000625180.1,_exon_1_of_1)	CTD-2286N8.1	TEC	Down
chr21	43974602	0.000409224	intron_(ENST00000546158.1,_intron_6_of_8)	AGPAT3	protein_coding	Down
chr20	62879383	0.000409635	exon_(ENST00000395343.5,_exon_16_of_16)	DIDO1	protein_coding	Down
chrX	155383192	0.000410494	promoter-TSS_(ENST00000408263.1)	MIR1184-2	miRNA	Down
chr18	3674881	0.000413713	intron_(ENST00000539435.5,_intron_4_of_10)	DLGAP1	protein_coding	Down
chr6	85643225	0.000413926	promoter-TSS_(ENST00000355238.10)	SYNCRIP	protein_coding	Down
chr21	46124201	0.00041902	intron_(ENST00000397763.5,_intron_20_of_26)	COL6A2	protein_coding	Down
chr16	467959	0.00042389	intron_(ENST00000262305.8,_intron_2_of_13)	RAB11FIP3	protein_coding	Down
chr17	64796696	0.000424933	intron_(ENST00000578036.5,_intron_8_of_17)	PLEKHM1P	transcribed_unprocessed_pseudogene	Down
chr5	181045999	0.000431582	intron_(ENST00000327705.13,_intron_2_of_10)	BTNL9	protein_coding	Down
chr21	41179533	0.000431739	promoter-TSS_(ENST00000433378.1)	AL773572.8	antisense	Down
chr6	1927099	0.000435091	intron_(ENST00000380805.6,_intron_1_of_5)	GMDS	protein_coding	Down
chr6	166945012	0.000435387	promoter-TSS_(ENST00000467705.6)	RNASET2	protein_coding	Down
chr16	29664592	0.000440949	exon_(ENST00000395389.2,_exon_2_of_2)	SPN	protein_coding	Down
chr8	11456064	0.000443083	intron_(ENST00000531804.5,_intron_1_of_3)	FAM167A	protein_coding	Down
chr4	7027629	0.000445318	intron_(ENST00000410031.5,_intron_12_of_12)	TBC1D14	protein_coding	Down
chr21	42691497	0.000448172	intron_(ENST00000398229.7,_intron_2_of_15)	PDE9A	protein_coding	Down
chr2	128268201	0.000449673	TTS_(ENST00000463963.1)	HS6ST1	protein_coding	Down
chr3	198173920	0.000452358	intron_(ENST00000634862.1,_intron_1_of_14)	GTF2IP18	transcribed_unprocessed_pseudogene	Down
chr2	121478902	0.000455313	intron_(ENST00000455322.6,_intron_8_of_38)	CLASP1	protein_coding	Down
chr3	195714122	0.000455508	intron_(ENST00000629807.2,_intron_2_of_2)	AC069513.3	lincRNA	Down
chr11	1098812	0.000456824	exon_(ENST00000361558.7,_exon_30_of_49)	MUC2	protein_coding	Down
chr8	142256574	0.000457457	intron_(ENST00000520166.5,_intron_11_of_12)	TSNARE1	protein_coding	Down
chr1	8361346	0.000458565	exon_(ENST00000337907.7,_exon_19_of_24)	RERE	protein_coding	Down
chr8	139872145	0.000458728	intron_(ENST00000519482.1,_intron_1_of_2)	TRAPPC9	protein_coding	Down
chr2	121612116	0.000459169	intron_(ENST00000455322.6,_intron_1_of_38)	CLASP1	protein_coding	Down
chr8	41598777	0.000461073	promoter-TSS_(ENST00000521806.5)	AGPAT6	protein_coding	Down
chr10	126947458	0.000466006	intron_(ENST00000280333.9,_intron_1_of_51)	DOCK1	protein_coding	Down
chr14	101986351	0.000467286	exon_(ENST00000360184.9,_exon_8_of_78)	DYNC1H1	protein_coding	Down
chr11	69077027	0.000468298	intron_(ENST00000635811.1,_intron_13_of_26)	TPCN2	protein_coding	Down
chrX	1424604	0.000469459	intron_(ENST00000534940.6,_intron_8_of_12)	ASMTL	protein_coding	Down
chr21	31671647	0.000480224	exon_(ENST00000399804.5,_exon_20_of_20)	SCAF4	protein_coding	Down
chr1	149813583	0.000481113	promoter-TSS_(ENST00000331491.1)	HIST2H3D	protein_coding	Down
chr17	74733504	0.000485287	intron_(ENST00000392617.7,_intron_2_of_5)	RAB37	protein_coding	Down
chr21	33553813	0.000485448	exon_(ENST00000436227.5,_exon_1_of_10)	SON	protein_coding	Down
chr2	3295456	0.00048651	intron_(ENST00000398659.8,_intron_3_of_9)	TSSC1	protein_coding	Down
chr18	79146182	0.000486602	exon_(ENST00000625180.1,_exon_1_of_1)	CTD-2286N8.1	TEC	Down
chr5	397130	0.000489501	intron_(ENST00000510400.5,_intron_4_of_5)	AHRR	protein_coding	Down
chr5	172099050	0.00048981	intron_(ENST00000517524.5,_intron_3_of_3)	STK10	protein_coding	Down
chr10	128050311	0.000492269	TTS_(ENST00000442830.5)	PTPRE	protein_coding	Down
chr12	2255970	0.000493192	intron_(ENST00000402845.7,_intron_3_of_46)	CACNA1C	protein_coding	Down
chr22	36872586	0.000493713	intron_(ENST00000248899.10,_intron_7_of_9)	NCF4	protein_coding	Down
chr3	195786583	0.000495156	exon_(ENST00000470451.5,_exon_2_of_24)	MUC4	protein_coding	Down
chr1	202205058	0.000495555	intron_(ENST00000487787.5,_intron_1_of_17)	LGR6	protein_coding	Down
chr3	195711051	0.000501234	intron_(ENST00000629807.2,_intron_2_of_2)	AC069513.3	lincRNA	Down
chr6	1927242	0.000502537	intron_(ENST00000380805.6,_intron_1_of_5)	GMDS	protein_coding	Down
chr2	231005350	0.000504007	intron_(ENST00000452881.5,_intron_4_of_8)	SPATA3	protein_coding	Down
chr4	6512364	0.000514954	intron_(ENST00000507294.1,_intron_2_of_9)	PPP2R2C	protein_coding	Down
chr9	89371426	0.000517989	intron_(ENST00000429836.5,_intron_14_of_16)	SEMA4D	protein_coding	Down
chr15	45461552	0.000518332	TTS_(ENST00000559869.1)	RP11-519G16.3	antisense	Down
chrX	38805346	0.000518781	exon_(ENST00000614558.2,_exon_3_of_3)	MID1IP1	protein_coding	Down
chr13	21140641	0.000519059	promoter-TSS_(ENST00000607003.5)	SAP18	protein_coding	Down
chr7	151855457	0.000520367	intron_(ENST00000474383.1,_intron_1_of_1)	PRKAG2	protein_coding	Down
chr17	80315775	0.000520861	intron_(ENST00000576808.1,_intron_1_of_1)	CTD-2047H16.2	protein_coding	Down
chr3	4983142	0.000520861	exon_(ENST00000256495.3,_exon_5_of_5)	BHLHE40	protein_coding	Down
chr15	43793029	0.000521014	TTS_(ENST00000408865.1)	MIR1282	miRNA	Down
chr7	100958078	0.000530054	exon_(ENST00000379458.8,_exon_2_of_12)	MUC3A	protein_coding	Down
chr17	81532120	0.000538831	intron_(ENST00000334850.7,_intron_1_of_4)	FSCN2	protein_coding	Down
chr6	152098811	0.000546634	exon_(ENST00000406599.5,_exon_4_of_4)	ESR1	protein_coding	Down
chr8	102650172	0.000548106	exon_(ENST00000395884.3,_exon_4_of_4)	KLF10	protein_coding	Down
chr13	113842105	0.000549447	promoter-TSS_(ENST00000611082.1)	GAS6-AS1	antisense	Down
chr18	8825798	0.000549838	exon_(ENST00000359865.7,_exon_15_of_17)	MTCL1	protein_coding	Down
chr6	51410151	0.000552173	TTS_(ENST00000416077.1)	RP3-437C15.1	processed_pseudogene	Down
chr6	151944459	0.000560308	exon_(ENST00000338799.9,_exon_5_of_9)	ESR1	protein_coding	Down
chr2	233207000	0.000564061	TTS_(ENST00000417661.1)	INPP5D	protein_coding	Down
chr7	76997274	0.000566001	intron_(ENST00000425797.2,_intron_4_of_7)	DTX2P1	processed_transcript	Down
chr2	121611134	0.000566555	intron_(ENST00000455322.6,_intron_1_of_38)	CLASP1	protein_coding	Down
chr21	46323172	0.00056797	promoter-TSS_(ENST00000359568.9)	PCNT	protein_coding	Down
chr1	231733627	0.000570787	intron_(ENST00000366632.6,_intron_3_of_8)	DISC1	protein_coding	Down
chr22	50290391	0.000576161	promoter-TSS_(ENST00000411680.1)	PLXNB2	protein_coding	Down
chr2	20448154	0.000577351	exon_(ENST00000272233.5,_exon_1_of_1)	RHOB	protein_coding	Down
chr1	15876255	0.000577616	promoter-TSS_(ENST00000442985.1)	SPEN	protein_coding	Down
chr1	220884377	0.000578621	exon_(ENST00000427693.1,_exon_4_of_4)	HLX	protein_coding	Down
chr2	97511849	0.000579828	promoter-TSS_(ENST00000497329.6)	ANKRD36B	protein_coding	Down
chr21	44523966	0.00058425	intron_(ENST00000323084.8,_intron_8_of_11)	TSPEAR	antisense	Down
chr16	84745100	0.000586622	TTS_(ENST00000563023.1)	USP10	protein_coding	Down
chr2	233144578	0.000591239	intron_(ENST00000359570.9,_intron_6_of_26)	INPP5D	protein_coding	Down
chr17	77469950	0.000593915	intron_(ENST00000591110.1,_intron_2_of_2)	RP11-75C10.9	protein_coding	Down
chr11	44942089	0.000594833	intron_(ENST00000395648.7,_intron_1_of_7)	TP53I11	protein_coding	Down
chr14	105250494	0.000597649	TTS_(ENST00000537513.6)	BTBD6	protein_coding	Down
chr13	113988756	0.000600015	intron_(ENST00000334062.7,_intron_22_of_23)	RASA3	protein_coding	Down
chr12	53383331	0.000604473	TTS_(ENST00000548560.1)	SP1	protein_coding	Down
chr12	122094229	0.000605881	intron_(ENST00000319080.11,_intron_1_of_16)	MLXIP	protein_coding	Down
chr7	45611089	0.000610331	intron_(ENST00000432715.5,_intron_4_of_9)	ADCY1	protein_coding	Down
chr16	467607	0.000612243	intron_(ENST00000262305.8,_intron_2_of_13)	RAB11FIP3	protein_coding	Down
chr2	218200447	0.000613339	promoter-TSS_(ENST00000429856.1)	HMGB1L9	processed_pseudogene	Down
chr6	31632420	0.00061508	exon_(ENST00000376007.8,_exon_16_of_31)	PRRC2A	protein_coding	Down
chr8	93734663	0.000623759	TTS_(ENST00000517998.1)	RP11-10N23.4	antisense	Down
chr22	35343583	0.000624075	promoter-TSS_(ENST00000492723.1)	TOM1	protein_coding	Down
chr5	168746567	0.000633044	intron_(ENST00000332966.8,_intron_20_of_35)	SLIT3	protein_coding	Down
chr11	83157251	0.000633387	promoter-TSS_(ENST00000533018.1)	PCF11	protein_coding	Down
chr9	136358093	0.000638965	exon_(ENST00000354753.7,_exon_14_of_14)	GPSM1	protein_coding	Down
chr7	4717209	0.000643412	intron_(ENST00000328914.4,_intron_1_of_8)	FOXK1	protein_coding	Down
chr2	239280842	0.000647362	intron_(ENST00000345617.7,_intron_2_of_26)	HDAC4	protein_coding	Down
chr19	16327097	0.000648144	exon_(ENST00000248071.5,_exon_3_of_3)	KLF2	protein_coding	Down
chr4	185827270	0.000652767	intron_(ENST00000415274.5,_intron_1_of_5)	SORBS2	protein_coding	Down
chr7	102478831	0.000655397	promoter-TSS_(ENST00000292614.9)	POLR2J	protein_coding	Down
chr8	12591243	0.000660205	intron_(ENST00000635775.1,_intron_6_of_8)	RP11-419I17.1	processed_transcript	Down
chr4	6512569	0.000663182	intron_(ENST00000507294.1,_intron_2_of_9)	PPP2R2C	protein_coding	Down
chr8	144139874	0.000667769	TTS_(ENST00000530409.1)	HGH1	protein_coding	Down
chr9	93624463	0.000675355	intron_(ENST00000610682.1,_intron_1_of_7)	PHF2	protein_coding	Down
chr8	28190079	0.000675355	TTS_(ENST00000524103.5)	ELP3	protein_coding	Down
chr20	62398093	0.000677898	intron_(ENST00000279101.9,_intron_1_of_9)	CABLES2	protein_coding	Down
chr6	42745407	0.000678071	exon_(ENST00000372876.1,_exon_1_of_1)	TBCC	protein_coding	Down
chr14	106723626	0.000679553	TTS_(ENST00000390634.3)	IGHV2-70D	IG_V_gene	Down
chr14	34205262	0.00068234	intron_(ENST00000487915.6,_intron_1_of_5)	EGLN3	protein_coding	Down
chr8	139748493	0.000683137	intron_(ENST00000519482.1,_intron_1_of_2)	TRAPPC9	protein_coding	Down
chr2	2936690	0.000685789	intron_(ENST00000457478.1,_intron_5_of_6)	AC019118.2	lincRNA	Down
chr15	43792365	0.000686906	promoter-TSS_(ENST00000430901.1)	SERF2	protein_coding	Down
chr5	134924372	0.00068859	promoter-TSS_(ENST00000501056.2)	CTB-36O1.7	processed_pseudogene	Down
chr15	29063163	0.000691258	intron_(ENST00000558259.5,_intron_3_of_13)	APBA2	protein_coding	Down
chr13	65788332	0.000692999	exon_(ENST00000455201.1,_exon_1_of_1)	RP11-223F20.1	processed_pseudogene	Down
chr22	36873058	0.00069372	intron_(ENST00000248899.10,_intron_7_of_9)	NCF4	protein_coding	Down
chr2	61348027	0.000695873	promoter-TSS_(ENST00000460004.1)	USP34	protein_coding	Down
chr16	89306802	0.000700826	intron_(ENST00000646166.1,_intron_3_of_4)	ANKRD11	protein_coding	Down
chr21	30742479	0.00070241	exon_(ENST00000454921.1,_exon_1_of_1)	AP000243.18	unprocessed_pseudogene	Down
chr21	38059631	0.00070241	intron_(ENST00000328264.7,_intron_2_of_2)	DSCR4	lincRNA	Down
chr5	2748844	0.000703112	exon_(ENST00000382611.10,_exon_3_of_5)	IRX2	protein_coding	Down
chr20	63678716	0.000705989	intron_(ENST00000318100.9,_intron_11_of_33)	RTEL1	protein_coding	Down
chr11	1097703	0.000709158	exon_(ENST00000361558.7,_exon_30_of_49)	MUC2	protein_coding	Down
chr9	120439709	0.000710387	TTS_(ENST00000479584.1)	CDK5RAP2	protein_coding	Down
chr1	30757719	0.000716186	promoter-TSS_(ENST00000476492.1)	LAPTM5	protein_coding	Down
chr6	151944322	0.000718089	exon_(ENST00000338799.9,_exon_5_of_9)	ESR1	protein_coding	Down
chr8	143488461	0.000727053	intron_(ENST00000528401.1,_intron_1_of_1)	ZC3H3	protein_coding	Down
chr6	17637478	0.000730425	exon_(ENST00000262077.2,_exon_16_of_22)	NUP153	protein_coding	Down
chr18	77252967	0.000731602	promoter-TSS_(ENST00000582943.1)	GALR1	protein_coding	Down
chr4	152411538	0.000735872	TTS_(ENST00000647166.1)	FBXW7	protein_coding	Down
chr12	6329424	0.000737584	TTS_(ENST00000537842.5)	TNFRSF1A	protein_coding	Down
chr13	113056937	0.000737841	intron_(ENST00000397030.5,_intron_4_of_27)	MCF2L	protein_coding	Down
chr2	238521102	0.000738098	intron_(ENST00000446979.1,_intron_2_of_2)	AC092619.1	lincRNA	Down
chr16	89580674	0.000738497	intron_(ENST00000268720.9,_intron_3_of_16)	CPNE7	protein_coding	Down
chr7	100958253	0.000744355	exon_(ENST00000379458.8,_exon_2_of_12)	MUC3A	protein_coding	Down
chr10	126947661	0.000746064	intron_(ENST00000280333.9,_intron_1_of_51)	DOCK1	protein_coding	Down
chr17	81869897	0.000746784	promoter-TSS_(ENST00000583791.1)	ARHGDIA	protein_coding	Down
chr21	42690154	0.000747834	intron_(ENST00000398229.7,_intron_2_of_15)	PDE9A	protein_coding	Down
chr2	61538156	0.000748472	promoter-TSS_(ENST00000457483.5)	XPO1	protein_coding	Down
chr7	151842266	0.000748502	intron_(ENST00000474383.1,_intron_1_of_1)	PRKAG2	protein_coding	Down
chr8	12585935	0.000752973	intron_(ENST00000635775.1,_intron_6_of_8)	RP11-419I17.1	processed_transcript	Down
chr15	29268853	0.000755621	exon_(ENST00000332303.5,_exon_1_of_1)	NSMCE3	protein_coding	Down
chr16	9103127	0.00076184	exon_(ENST00000327827.11,_exon_3_of_4)	C16orf72	protein_coding	Down
chr3	179234387	0.000772247	exon_(ENST00000643187.1,_exon_22_of_22)	PIK3CA	protein_coding	Down
chr17	66798773	0.000773711	intron_(ENST00000413366.7,_intron_16_of_16)	PRKCA	protein_coding	Down
chr21	37513225	0.000779117	TTS_(ENST00000647188.1)	DYRK1A	protein_coding	Down
chr16	87739542	0.000781682	TTS_(ENST00000563036.2)	RP11-278A23.2	sense_intronic	Down
chr3	49021412	0.000796607	promoter-TSS_(ENST00000480392.1)	NDUFAF3	protein_coding	Down
chr17	82671529	0.00079716	intron_(ENST00000571995.5,_intron_1_of_5)	RAB40B	protein_coding	Down
chr4	146286520	0.000798152	intron_(ENST00000335472.11,_intron_9_of_11)	SLC10A7	protein_coding	Down
chr14	95258858	0.00079964	intron_(ENST00000298912.8,_intron_1_of_12)	CLMN	protein_coding	Down
chr9	116936231	0.000800981	intron_(ENST00000313400.8,_intron_10_of_22)	ASTN2	protein_coding	Down
chr15	45462900	0.000801418	intron_(ENST00000558536.5,_intron_2_of_4)	RP11-519G16.3	antisense	Down
chr9	137518598	0.000806474	intron_(ENST00000434090.2,_intron_11_of_12)	PNPLA7	protein_coding	Down
chr5	176871271	0.0008067	intron_(ENST00000509580.2,_intron_7_of_15)	UNC5A	protein_coding	Down
chr21	44423204	0.000808739	intron_(ENST00000397932.6,_intron_23_of_32)	TRPM2	protein_coding	Down
chr22	42323925	0.000824878	intron_(ENST00000515426.1,_intron_1_of_1)	TCF20	protein_coding	Down
chr3	136152529	0.000824993	exon_(ENST00000309993.2,_exon_2_of_2)	MSL2	protein_coding	Down
chr7	141336940	0.000831524	intron_(ENST00000610315.1,_intron_4_of_5)	TMEM178B	protein_coding	Down
chr10	71689120	0.000831843	intron_(ENST00000224721.11,_intron_19_of_69)	CDH23	protein_coding	Down
chr13	113986822	0.000834471	intron_(ENST00000334062.7,_intron_22_of_23)	RASA3	protein_coding	Down
chr8	10184093	0.000836271	intron_(ENST00000528246.5,_intron_2_of_6)	MSRA	protein_coding	Down
chr6	26376846	0.000839167	TTS_(ENST00000377708.6)	BTN3A2	protein_coding	Down
chr4	145514761	0.000844343	TTS_(ENST00000507367.1)	SMAD1	protein_coding	Down
chr2	410401	0.000844343	intron_(ENST00000431911.1,_intron_1_of_1)	AC105393.1	lincRNA	Down
chr10	128050401	0.000848055	TTS_(ENST00000442830.5)	PTPRE	protein_coding	Down
chr18	13106436	0.000849681	intron_(ENST00000430049.6,_intron_20_of_22)	CEP192	protein_coding	Down
chr13	21701356	0.000853809	TTS_(ENST00000461657.1)	FGF9	protein_coding	Down
chr21	31671385	0.000856101	exon_(ENST00000399804.5,_exon_20_of_20)	SCAF4	protein_coding	Down
chr1	121184090	0.000858425	promoter-TSS_(ENST00000355228.8)	FAM72B	protein_coding	Down
chr20	64097013	0.000858637	intron_(ENST00000349451.3,_intron_4_of_5)	OPRL1	protein_coding	Down
chr20	62812942	0.000871119	exon_(ENST00000370461.5,_exon_5_of_5)	OGFR	protein_coding	Down
chr2	177217747	0.000876938	exon_(ENST00000435711.5,_exon_8_of_10)	HNRNPA3	protein_coding	Down
chr16	89283811	0.000882403	TTS_(ENST00000646345.1)	ANKRD11	protein_coding	Down
chr21	43604535	0.000883669	intron_(ENST00000291560.6,_intron_7_of_8)	HSF2BP	protein_coding	Down
chr21	43160296	0.000883669	intron_(ENST00000433840.1,_intron_2_of_2)	AP001631.10	lincRNA	Down
chr2	237598987	0.00089542	intron_(ENST00000487008.1,_intron_1_of_1)	RAB17	protein_coding	Down
chr7	76997779	0.000898817	intron_(ENST00000425797.2,_intron_4_of_7)	DTX2P1	processed_transcript	Down
chr8	139748104	0.00090713	intron_(ENST00000519482.1,_intron_1_of_2)	TRAPPC9	protein_coding	Down
chr1	145096183	0.000908572	promoter-TSS_(ENST00000641863.1)	SRGAP2B	protein_coding	Down
chr12	69239677	0.000914701	promoter-TSS_(ENST00000456847.7)	CPSF6	protein_coding	Down
chr7	141337155	0.00091497	intron_(ENST00000610315.1,_intron_4_of_5)	TMEM178B	protein_coding	Down
chr14	100292519	0.000916803	exon_(ENST00000555927.5,_exon_4_of_4)	SLC25A29	protein_coding	Down
chr5	397522	0.000918751	intron_(ENST00000510400.5,_intron_4_of_5)	AHRR	protein_coding	Down
chr15	29949487	0.000920827	intron_(ENST00000473741.1,_intron_1_of_1)	TJP1	protein_coding	Down
chr21	35993101	0.000930395	intron_(ENST00000475045.6,_intron_1_of_12)	RUNX1	protein_coding	Down
chr5	176871576	0.000934457	intron_(ENST00000509580.2,_intron_7_of_15)	UNC5A	protein_coding	Down
chr4	189835809	0.000936142	intron_(ENST00000508156.5,_intron_3_of_3)	AF146191.4	lincRNA	Down
chr10	35470027	0.000937259	intron_(ENST00000493157.6,_intron_5_of_9)	CCNY	protein_coding	Down
chr13	114032884	0.000943915	intron_(ENST00000334062.7,_intron_4_of_23)	RASA3	protein_coding	Down
chr22	35343326	0.000949316	promoter-TSS_(ENST00000492723.1)	TOM1	protein_coding	Down
chr4	189837233	0.000954862	intron_(ENST00000508156.5,_intron_3_of_3)	AF146191.4	lincRNA	Down
chr2	152074665	0.00095761	intron_(ENST00000636496.1,_intron_2_of_3)	CACNB4	protein_coding	Down
chr9	134654451	0.000962479	intron_(ENST00000464187.1,_intron_1_of_5)	COL5A1	protein_coding	Down
chr3	198169023	0.000966438	intron_(ENST00000634862.1,_intron_1_of_14)	GTF2IP18	transcribed_unprocessed_pseudogene	Down
chr2	234496901	0.000970887	promoter-TSS_(ENST00000339728.5)	ARL4C	protein_coding	Down
chr7	73328545	0.000985841	promoter-TSS_(ENST00000333149.6)	TRIM50	protein_coding	Down
chr9	400129	0.00098918	intron_(ENST00000495184.5,_intron_24_of_45)	DOCK8	protein_coding	Down
chr15	43989019	0.000998191	TTS_(ENST00000418351.1)	AC090516.1	processed_pseudogene	Down
chr1	23392637	0.000999271	intron_(ENST00000450454.6,_intron_8_of_10)	TCEA3	protein_coding	Down
chr21	43958874	0.00100662	promoter-TSS_(ENST00000481319.1)	AGPAT3	protein_coding	Down
chr21	44130821	0.00100853	exon_(ENST00000291576.11,_exon_21_of_21)	PWP2	protein_coding	Down
chr16	3728414	0.00101655	exon_(ENST00000382070.7,_exon_30_of_30)	CREBBP	protein_coding	Down
chr1	36322220	0.00102276	TTS_(ENST00000505871.6)	SH3D21	protein_coding	Down
chr3	39143738	0.00102494	exon_(ENST00000514182.1,_exon_5_of_5)	CSRNP1	protein_coding	Down
chr2	71571758	0.00102517	TTS_(ENST00000461565.1)	DYSF	protein_coding	Down
chr21	42489307	0.00103341	intron_(ENST00000398352.3,_intron_2_of_7)	RSPH1	protein_coding	Down
chr8	125436294	0.00103735	exon_(ENST00000520847.1,_exon_3_of_3)	TRIB1	protein_coding	Down
chr2	85327372	0.00104535	exon_(ENST00000398263.6,_exon_2_of_5)	TGOLN2	protein_coding	Down
chr2	231005141	0.00105379	intron_(ENST00000452881.5,_intron_4_of_8)	SPATA3	protein_coding	Down
chr8	38210386	0.00106018	TTS_(ENST00000521311.1)	BAG4	protein_coding	Down
chr18	76859091	0.00107511	intron_(ENST00000579322.1,_intron_2_of_7)	ZNF236	protein_coding	Down
chr8	130428465	0.00109041	promoter-TSS_(ENST00000520927.5)	ASAP1	protein_coding	Down
chr7	100957803	0.00109675	promoter-TSS_(ENST00000414964.5)	MUC3A	protein_coding	Down
chr2	235998872	0.0011003	intron_(ENST00000614409.4,_intron_11_of_15)	AGAP1	protein_coding	Down
chr2	241096061	0.00110146	promoter-TSS_(ENST00000496878.5)	MTERF4	protein_coding	Down
chr13	112779139	0.00110146	intron_(ENST00000466946.5,_intron_1_of_4)	ATP11A	protein_coding	Down
chr7	1871456	0.00110214	intron_(ENST00000402746.5,_intron_16_of_16)	MAD1L1	protein_coding	Down
chr9	131476388	0.00111003	exon_(ENST00000451855.1,_exon_1_of_9)	PRRC2B	protein_coding	Down
chr9	95508645	0.00111344	promoter-TSS_(ENST00000331920.10)	PTCH1	protein_coding	Down
chr1	26780319	0.0011135	exon_(ENST00000636219.1,_exon_19_of_19)	ARID1A	protein_coding	Down
chr15	32615688	0.00111671	promoter-TSS_(ENST00000613733.4)	RP11-1000B6.8	antisense	Down
chr22	49644894	0.00112592	intron_(ENST00000405854.5,_intron_1_of_4)	C22orf34	lincRNA	Down
chr2	71617583	0.00112678	intron_(ENST00000258104.7,_intron_40_of_54)	DYSF	protein_coding	Down
chr2	237544106	0.00112678	intron_(ENST00000410032.5,_intron_10_of_13)	MLPH	protein_coding	Down
chr9	137780458	0.00113851	intron_(ENST00000462942.3,_intron_9_of_21)	EHMT1	protein_coding	Down
chr1	110342126	0.00114183	exon_(ENST00000618772.4,_exon_1_of_3)	RBM15	protein_coding	Down
chr5	168746851	0.00114413	intron_(ENST00000332966.8,_intron_20_of_35)	SLIT3	protein_coding	Down
chr9	93671973	0.00114491	intron_(ENST00000359246.8,_intron_17_of_21)	PHF2	protein_coding	Down
chr16	89280140	0.00114689	promoter-TSS_(ENST00000623388.1)	ANKRD11	protein_coding	Down
chr10	80518252	0.00114773	TTS_(ENST00000341863.10)	TSPAN14	protein_coding	Down
chr21	6070389	0.00114848	intron_(ENST00000624561.1,_intron_3_of_3)	CH507-42P11.5	lincRNA	Down
chr1	3583557	0.00114992	intron_(ENST00000356575.8,_intron_3_of_36)	MEGF6	protein_coding	Down
chr3	48695382	0.00115251	exon_(ENST00000340879.8,_exon_2_of_3)	IP6K2	protein_coding	Down
chr1	16367290	0.00115704	promoter-TSS_(ENST00000401089.3)	SZRD1	protein_coding	Down
chr6	34072163	0.00115795	intron_(ENST00000609278.1,_intron_2_of_9)	GRM4	protein_coding	Down
chrX	153971547	0.00115836	promoter-TSS_(ENST00000369984.4)	HCFC1	protein_coding	Down
chr21	44369622	0.00115836	intron_(ENST00000397928.5,_intron_5_of_31)	TRPM2	protein_coding	Down
chr1	17408282	0.00115875	TTS_(ENST00000439577.1)	RP1-20B21.4	antisense	Down
chr6	16145053	0.00116465	exon_(ENST00000356840.7,_exon_6_of_7)	MYLIP	protein_coding	Down
chr3	129437108	0.00116531	TTS_(ENST00000505883.1)	MBD4	protein_coding	Down
chr16	89285513	0.00117291	TTS_(ENST00000567699.2)	ANKRD11	protein_coding	Down
chr11	1170162	0.00117491	intron_(ENST00000621226.2,_intron_15_of_48)	MUC5AC	protein_coding	Down
chr7	588647	0.00117737	intron_(ENST00000403562.5,_intron_7_of_10)	PRKAR1B	protein_coding	Down
chr3	175977545	0.0011794	TTS_(ENST00000437653.1)	RP11-809F4.2	processed_pseudogene	Down
chr7	158071026	0.00118299	intron_(ENST00000389418.8,_intron_11_of_22)	PTPRN2	protein_coding	Down
chr5	1098204	0.00118607	intron_(ENST00000264930.9,_intron_1_of_23)	SLC12A7	protein_coding	Down
chr1	201007094	0.00118714	intron_(ENST00000461742.6,_intron_3_of_34)	KIF21B	protein_coding	Down
chr12	113057858	0.00120413	exon_(ENST00000548759.1,_exon_2_of_2)	DTX1	protein_coding	Down
chr8	139747621	0.00121077	intron_(ENST00000519482.1,_intron_1_of_2)	TRAPPC9	protein_coding	Down
chr6	3146406	0.0012162	intron_(ENST00000423798.1,_intron_1_of_1)	BPHL	protein_coding	Down
chr2	9304783	0.00121999	intron_(ENST00000281419.7,_intron_3_of_27)	ASAP2	protein_coding	Down
chr10	322732	0.00122058	intron_(ENST00000634311.1,_intron_32_of_38)	DIP2C	protein_coding	Down
chr9	131496000	0.00122308	TTS_(ENST00000458550.5)	PRRC2B	protein_coding	Down
chr10	126947344	0.00123069	intron_(ENST00000280333.9,_intron_1_of_51)	DOCK1	protein_coding	Down
chr1	2123591	0.00123308	intron_(ENST00000470511.5,_intron_1_of_5)	PRKCZ	protein_coding	Down
chr7	158151152	0.00123796	intron_(ENST00000389418.8,_intron_6_of_22)	PTPRN2	protein_coding	Down
chr8	139804568	0.00123806	intron_(ENST00000519482.1,_intron_1_of_2)	TRAPPC9	protein_coding	Down
chr12	6935725	0.00123957	exon_(ENST00000356654.8,_exon_5_of_10)	ATN1	protein_coding	Down
chr21	44523579	0.00124185	intron_(ENST00000323084.8,_intron_8_of_11)	TSPEAR	antisense	Down
chr7	74376700	0.00124804	promoter-TSS_(ENST00000493166.1)	CLIP2	protein_coding	Down
chr22	17877076	0.00124881	promoter-TSS_(ENST00000498345.1)	MICAL3	protein_coding	Down
chr1	206202691	0.00124988	promoter-TSS_(ENST00000579225.2)	SRGAP2	protein_coding	Down
chr21	41990987	0.00125544	TTS_(ENST00000465968.5)	ZBTB21	protein_coding	Down
chr3	198173458	0.00125756	intron_(ENST00000634862.1,_intron_1_of_14)	GTF2IP18	transcribed_unprocessed_pseudogene	Down
chr16	3728543	0.00126801	exon_(ENST00000382070.7,_exon_30_of_30)	CREBBP	protein_coding	Down
chr18	63318629	0.00126932	exon_(ENST00000398117.1,_exon_1_of_2)	BCL2	protein_coding	Down
chr6	30616921	0.00128259	promoter-TSS_(ENST00000472229.1)	MRPS18B	protein_coding	Down
chr9	134655066	0.00128557	intron_(ENST00000464187.1,_intron_1_of_5)	COL5A1	protein_coding	Down
chr15	45463003	0.00129341	intron_(ENST00000558536.5,_intron_2_of_4)	RP11-519G16.3	antisense	Down
chr11	1098961	0.00130013	exon_(ENST00000361558.7,_exon_30_of_49)	MUC2	protein_coding	Down
chr17	80314888	0.00130098	promoter-TSS_(ENST00000576808.1)	CTD-2047H16.2	sense_intronic	Down
chr14	18636411	0.00130619	exon_(ENST00000548656.2,_exon_1_of_1)	RP11-536C10.12	processed_pseudogene	Down
chr5	179765854	0.00131085	exon_(ENST00000292599.3,_exon_2_of_5)	MAML1	protein_coding	Down
chr16	49627025	0.00132282	intron_(ENST00000562520.1,_intron_4_of_7)	ZNF423	protein_coding	Down
chr7	136973499	0.00133255	intron_(ENST00000401861.1,_intron_3_of_4)	CHRM2	protein_coding	Down
chr15	84199498	0.00133325	exon_(ENST00000559668.5,_exon_5_of_5)	AC103965.1	transcribed_unprocessed_pseudogene	Down
chr14	24431702	0.00133981	promoter-TSS_(ENST00000555436.1)	CBLN3	protein_coding	Down
chr5	397224	0.00134095	intron_(ENST00000510400.5,_intron_4_of_5)	AHRR	protein_coding	Down
chr8	2001101	0.00136277	exon_(ENST00000320248.3,_exon_2_of_2)	KBTBD11	protein_coding	Down
chr11	65891098	0.0013829	TTS_(ENST00000448083.6)	FOSL1	protein_coding	Down
chr12	107529190	0.00138434	intron_(ENST00000490090.6,_intron_2_of_14)	BTBD11	protein_coding	Down
chr1	226960152	0.00138439	intron_(ENST00000489044.1,_intron_1_of_4)	ADCK3	protein_coding	Down
chr20	4699676	0.001389	exon_(ENST00000424424.1,_exon_2_of_2)	PRNP	protein_coding	Down
chrX	1601401	0.00139204	exon_(ENST00000474361.6,_exon_6_of_6)	AKAP17A	protein_coding	Down
chr7	47363025	0.00139976	intron_(ENST00000457718.5,_intron_17_of_21)	TNS3	protein_coding	Down
chr1	5884614	0.00140023	intron_(ENST00000378169.7,_intron_15_of_26)	NPHP4	protein_coding	Down
chr2	235999674	0.00140132	intron_(ENST00000614409.4,_intron_11_of_15)	AGAP1	protein_coding	Down
chr2	239282156	0.00140633	intron_(ENST00000345617.7,_intron_2_of_26)	HDAC4	protein_coding	Down
chr12	122093233	0.00141315	intron_(ENST00000319080.11,_intron_1_of_16)	MLXIP	protein_coding	Down
chr5	56882003	0.00142498	exon_(ENST00000399503.3,_exon_14_of_20)	MAP3K1	protein_coding	Down
chr9	4714116	0.00142592	intron_(ENST00000381809.7,_intron_4_of_4)	AK3	protein_coding	Down
chr8	320212	0.00143018	intron_(ENST00000517765.3,_intron_2_of_2)	RP11-63E5.6	lincRNA	Down
chr3	56641507	0.00143208	exon_(ENST00000355628.9,_exon_15_of_23)	FAM208A	protein_coding	Down
chr7	105733765	0.00143218	intron_(ENST00000419735.7,_intron_3_of_11)	ATXN7L1	protein_coding	Down
chr14	39216189	0.00143324	exon_(ENST00000604759.1,_exon_1_of_1)	RP11-407N17.6	processed_pseudogene	Down
chr21	45340505	0.00143521	intron_(ENST00000416722.1,_intron_1_of_1)	NCRNA00316	lincRNA	Down
chr15	68291021	0.00143624	TTS_(ENST00000566739.1)	FEM1B	protein_coding	Down
chr21	37513391	0.00144174	TTS_(ENST00000647188.1)	DYRK1A	protein_coding	Down
chrX	38804281	0.00145312	promoter-TSS_(ENST00000436893.1)	RP4-646N3.3	antisense	Down
chr1	26472582	0.00145709	promoter-TSS_(ENST00000467700.5)	HMGN2	protein_coding	Down
chr3	197459835	0.00148202	intron_(ENST00000420213.1,_intron_1_of_1)	AC128709.2	lincRNA	Down
chr14	101038593	0.00148863	intron_(ENST00000636391.2,_intron_28_of_28)	MEG8	lincRNA	Down
chr1	17408087	0.0014923	TTS_(ENST00000439577.1)	RP1-20B21.4	antisense	Down
chr14	50760211	0.00149667	exon_(ENST00000530853.5,_exon_5_of_18)	NIN	protein_coding	Down
chr12	122094684	0.00150611	intron_(ENST00000319080.11,_intron_1_of_16)	MLXIP	protein_coding	Down
chr11	67668795	0.0015084	promoter-TSS_(ENST00000528756.5)	ALDH3B2	protein_coding	Down
chr10	132173887	0.00151161	intron_(ENST00000298622.8,_intron_23_of_23)	JAKMIP3	protein_coding	Down
chr2	27083851	0.00151286	exon_(ENST00000380320.8,_exon_4_of_8)	EMILIN1	protein_coding	Down
chr1	7499280	0.00151296	intron_(ENST00000303635.11,_intron_6_of_22)	CAMTA1	protein_coding	Down
chr11	66643600	0.001521	promoter-TSS_(ENST00000515838.2)	RBM4	protein_coding	Down
chr1	121187059	0.00152307	promoter-TSS_(ENST00000304465.7)	SRGAP2C	protein_coding	Down
chr17	83094572	0.00152507	TTS_(ENST00000571940.1)	METRNL	protein_coding	Down
chr2	231005497	0.00152945	intron_(ENST00000452881.5,_intron_4_of_8)	SPATA3	protein_coding	Down
chr16	88193041	0.00153124	intron_(ENST00000568587.1,_intron_1_of_2)	RP11-863P13.2	lincRNA	Down
chrX	24210901	0.00153586	exon_(ENST00000539115.5,_exon_6_of_6)	ZFX	protein_coding	Down
chr21	44523430	0.00154171	intron_(ENST00000323084.8,_intron_8_of_11)	TSPEAR	antisense	Down
chr13	113057672	0.00154354	intron_(ENST00000397030.5,_intron_4_of_27)	MCF2L	protein_coding	Down
chr1	8358363	0.00155699	exon_(ENST00000337907.7,_exon_21_of_24)	RERE	protein_coding	Down
chr2	235803009	0.00156623	intron_(ENST00000614409.4,_intron_7_of_15)	AGAP1	protein_coding	Down
chr7	50335166	0.00157098	intron_(ENST00000426121.1,_intron_1_of_1)	IKZF1	protein_coding	Down
chr11	64011069	0.00159554	intron_(ENST00000542359.5,_intron_4_of_4)	MACROD1	protein_coding	Down
chr21	35994007	0.00159781	intron_(ENST00000475045.6,_intron_1_of_12)	RUNX1	protein_coding	Down
chr21	42439788	0.00159781	intron_(ENST00000473381.1,_intron_10_of_13)	UBASH3A	protein_coding	Down
chr21	44396771	0.00159822	intron_(ENST00000397928.5,_intron_12_of_31)	TRPM2	protein_coding	Down
chr3	195710739	0.0015987	intron_(ENST00000629807.2,_intron_2_of_2)	AC069513.3	lincRNA	Down
chr18	8785325	0.00160127	intron_(ENST00000517570.5,_intron_5_of_14)	MTCL1	protein_coding	Down
chr17	80313823	0.00160526	intron_(ENST00000508628.6,_intron_16_of_68)	RNF213	protein_coding	Down
chr7	74376225	0.00161142	promoter-TSS_(ENST00000493166.1)	CLIP2	protein_coding	Down
chr3	195711209	0.00161722	intron_(ENST00000629807.2,_intron_2_of_2)	AC069513.3	lincRNA	Down
chr16	88054151	0.00163032	intron_(ENST00000479780.6,_intron_10_of_11)	BANP	protein_coding	Down
chr21	40138810	0.001659	intron_(ENST00000404019.2,_intron_14_of_28)	DSCAM	protein_coding	Down
chr22	17877177	0.00166675	promoter-TSS_(ENST00000498345.1)	MICAL3	protein_coding	Down
chr9	135838172	0.0016754	intron_(ENST00000312405.10,_intron_5_of_14)	CAMSAP1	protein_coding	Down
chr21	45814316	0.00167665	intron_(ENST00000400314.5,_intron_2_of_15)	PCBP3	protein_coding	Down
chr15	45463625	0.00167721	intron_(ENST00000558536.5,_intron_2_of_4)	RP11-519G16.3	antisense	Down
chr21	45814737	0.00168309	intron_(ENST00000400314.5,_intron_2_of_15)	PCBP3	protein_coding	Down
chr22	21621666	0.00168698	exon_(ENST00000545681.2,_exon_3_of_3)	UBE2L3	protein_coding	Down
chr2	12740915	0.00169635	exon_(ENST00000381465.2,_exon_3_of_3)	TRIB2	protein_coding	Down
chr1	33299507	0.00170367	exon_(ENST00000539719.5,_exon_9_of_9)	ZNF362	protein_coding	Down
chr6	10786824	0.00170934	intron_(ENST00000538030.2,_intron_9_of_13)	MAK	protein_coding	Down
chr10	97333591	0.00171078	promoter-TSS_(ENST00000445808.3)	RP11-452K12.4	bidirectional_promoter_lncRNA	Down
chr1	2123967	0.00171138	intron_(ENST00000470511.5,_intron_1_of_5)	PRKCZ	protein_coding	Down
chr2	965152	0.00171362	intron_(ENST00000407292.1,_intron_1_of_10)	SNTG2	protein_coding	Down
chr7	890115	0.00171728	intron_(ENST00000265857.7,_intron_4_of_8)	GET4	protein_coding	Down
chr2	202206840	0.00172054	TTS_(ENST00000392244.7)	SUMO1	protein_coding	Down
chr10	132572999	0.00172301	intron_(ENST00000368594.7,_intron_1_of_15)	INPP5A	protein_coding	Down
chr14	68899039	0.00172828	intron_(ENST00000438964.6,_intron_8_of_20)	ACTN1	protein_coding	Down
chr21	43958620	0.00173972	intron_(ENST00000546158.1,_intron_1_of_8)	AGPAT3	protein_coding	Down
chr15	45461987	0.0017438	TTS_(ENST00000559869.1)	RP11-519G16.3	antisense	Down
chr2	3294655	0.00175376	intron_(ENST00000398659.8,_intron_3_of_9)	TSSC1	protein_coding	Down
chr18	58130222	0.00175385	intron_(ENST00000587547.1,_intron_1_of_1)	NEDD4L	protein_coding	Down
chr21	44991276	0.00175748	exon_(ENST00000434081.1,_exon_2_of_2)	NCRNA00163	lincRNA	Down
chr17	10846721	0.00175748	intron_(ENST00000645807.1,_intron_1_of_3)	RP11-963H4.3	processed_transcript	Down
chr9	89371673	0.00176095	intron_(ENST00000429836.5,_intron_14_of_16)	SEMA4D	protein_coding	Down
chr4	950782	0.00178417	TTS_(ENST00000504505.1)	TMEM175	protein_coding	Down
chr20	58695252	0.00178417	intron_(ENST00000356091.10,_intron_3_of_11)	NPEPL1	protein_coding	Down
chr12	113099689	0.00178643	TTS_(ENST00000546727.5)	RASAL1	protein_coding	Down
chr15	29949881	0.00180203	intron_(ENST00000473741.1,_intron_1_of_1)	TJP1	protein_coding	Down
chr13	113984576	0.00180252	intron_(ENST00000334062.7,_intron_22_of_23)	RASA3	protein_coding	Down
chr6	10786532	0.00180645	intron_(ENST00000538030.2,_intron_9_of_13)	MAK	protein_coding	Down
chr19	17581462	0.00180987	TTS_(ENST00000597147.1)	GLT25D1	protein_coding	Down
chr19	5019086	0.00181963	intron_(ENST00000381759.8,_intron_2_of_11)	KDM4B	protein_coding	Down
chr21	44369856	0.00182138	intron_(ENST00000397928.5,_intron_5_of_31)	TRPM2	protein_coding	Down
chr3	117026826	0.00182523	exon_(ENST00000397729.2,_exon_1_of_1)	RP11-324H4.1	processed_pseudogene	Down
chr7	151841884	0.0018297	intron_(ENST00000474383.1,_intron_1_of_1)	PRKAG2	protein_coding	Down
chr17	81531365	0.00183225	intron_(ENST00000334850.7,_intron_1_of_4)	FSCN2	protein_coding	Down
chr9	133792180	0.00183249	intron_(ENST00000371850.7,_intron_12_of_29)	VAV2	protein_coding	Down
chr7	158058598	0.00183386	intron_(ENST00000389418.8,_intron_11_of_22)	PTPRN2	protein_coding	Down
chr1	15727193	0.00184247	exon_(ENST00000375793.2,_exon_8_of_19)	PLEKHM2	protein_coding	Down
chr3	49011824	0.00184425	TTS_(ENST00000627177.1)	WDR6	protein_coding	Down
chr5	398161	0.00185035	intron_(ENST00000510400.5,_intron_4_of_5)	AHRR	protein_coding	Down
chr2	74330713	0.00185313	intron_(ENST00000377634.8,_intron_4_of_30)	SLC4A5	protein_coding	Down
chr10	133111507	0.00185795	intron_(ENST00000392606.2,_intron_2_of_3)	ADGRA1	protein_coding	Down
chr18	58129928	0.00185872	intron_(ENST00000587547.1,_intron_1_of_1)	NEDD4L	protein_coding	Down
chr17	81531200	0.00186593	intron_(ENST00000334850.7,_intron_1_of_4)	FSCN2	protein_coding	Down
chr1	202625264	0.00186751	intron_(ENST00000367268.4,_intron_1_of_8)	SYT2	protein_coding	Down
chr16	29807764	0.00187183	promoter-TSS_(ENST00000563012.1)	MAZ	protein_coding	Down
chr15	29063396	0.00187914	intron_(ENST00000558259.5,_intron_3_of_13)	APBA2	protein_coding	Down
chr7	76997437	0.00188681	intron_(ENST00000425797.2,_intron_4_of_7)	DTX2P1	processed_transcript	Down
chr8	142501651	0.00189548	intron_(ENST00000517894.5,_intron_17_of_30)	ADGRB1	protein_coding	Down
chr20	61375909	0.00189891	intron_(ENST00000614565.4,_intron_2_of_15)	CDH4	protein_coding	Down
chr1	25768032	0.00190189	intron_(ENST00000611903.4,_intron_8_of_13)	MAN1C1	protein_coding	Down
chr20	61986443	0.00190229	intron_(ENST00000436129.2,_intron_10_of_10)	TAF4	protein_coding	Down
chr18	79417204	0.00190773	intron_(ENST00000329101.8,_intron_2_of_9)	NFATC1	protein_coding	Down
chr3	126864947	0.00191512	intron_(ENST00000515867.1,_intron_1_of_2)	CHCHD6	protein_coding	Down
chr1	160240041	0.00193129	TTS_(ENST00000495887.1)	DCAF8	protein_coding	Down
chr1	201006933	0.00193211	intron_(ENST00000461742.6,_intron_3_of_34)	KIF21B	protein_coding	Down
chr5	14403182	0.00193839	intron_(ENST00000513206.5,_intron_27_of_50)	TRIO	protein_coding	Down
chr3	51393057	0.00193839	exon_(ENST00000563281.1,_exon_1_of_1)	RBM15B	protein_coding	Down
chr11	1094828	0.00195126	exon_(ENST00000361558.7,_exon_30_of_49)	MUC2	protein_coding	Down
chr1	18926041	0.00195502	intron_(ENST00000455833.6,_intron_1_of_8)	IFFO2	protein_coding	Down
chr20	61986175	0.00196232	intron_(ENST00000436129.2,_intron_10_of_10)	TAF4	protein_coding	Down
chr17	29567923	0.00197268	promoter-TSS_(ENST00000581411.6)	TP53I13	protein_coding	Down
chr7	70791055	0.00197991	TTS_(ENST00000449547.6)	AUTS2	protein_coding	Down
chr16	173700	0.00198264	TTS_(ENST00000397806.1)	HBA2	protein_coding	Down
chr1	226978280	0.00198352	TTS_(ENST00000476488.1)	ADCK3	protein_coding	Down
chr12	123512601	0.00198354	intron_(ENST00000376874.8,_intron_2_of_6)	RILPL1	protein_coding	Down
chr22	22887975	0.00198616	exon_(ENST00000531372.1,_exon_1_of_2)	IGLL5	protein_coding	Down
chr5	1098702	0.00199109	intron_(ENST00000264930.9,_intron_1_of_23)	SLC12A7	protein_coding	Down
chr8	22419747	0.00199204	exon_(ENST00000359741.9,_exon_9_of_9)	SLC39A14	protein_coding	Down
chr15	29949596	0.00199612	intron_(ENST00000473741.1,_intron_1_of_1)	TJP1	protein_coding	Down
chr8	127890771	0.00200019	promoter-TSS_(ENST00000517838.5)	PVT1	lincRNA	Down
chr6	26451945	0.00200042	TTS_(ENST00000490254.5)	BTN3A3	protein_coding	Down
chr2	99439002	0.00200604	promoter-TSS_(ENST00000491752.1)	REV1	protein_coding	Down
chr18	5290886	0.00200604	TTS_(ENST00000400143.7)	ZBTB14	protein_coding	Down
chr12	45727008	0.00203843	exon_(ENST00000609803.2,_exon_1_of_1)	RP11-352M15.2	lincRNA	Down
chr13	114033339	0.00204193	intron_(ENST00000334062.7,_intron_4_of_23)	RASA3	protein_coding	Down
chr2	239159166	0.00204306	intron_(ENST00000345617.7,_intron_6_of_26)	HDAC4	protein_coding	Down
chr19	48669709	0.00204344	intron_(ENST00000430145.3,_intron_3_of_4)	AC008888.7	transcribed_unitary_pseudogene	Down
chr1	3583826	0.00204764	intron_(ENST00000356575.8,_intron_3_of_36)	MEGF6	protein_coding	Down
chr2	97245369	0.00206361	promoter-TSS_(ENST00000494336.1)	ANKRD36	protein_coding	Down
chr21	42670490	0.00206861	intron_(ENST00000460989.5,_intron_1_of_13)	PDE9A	protein_coding	Down
chr8	51861055	0.00207882	promoter-TSS_(ENST00000519975.1)	PCMTD1	protein_coding	Down
chr21	46431806	0.00208886	exon_(ENST00000359568.9,_exon_38_of_47)	PCNT	protein_coding	Down
chr21	44524824	0.00208886	intron_(ENST00000323084.8,_intron_8_of_11)	TSPEAR	antisense	Down
chr6	32949741	0.00209231	promoter-TSS_(ENST00000480785.5)	HLA-DMA	protein_coding	Down
chr3	47084131	0.00209295	promoter-TSS_(ENST00000492397.1)	SETD2	protein_coding	Down
chr21	6551686	0.0021118	intron_(ENST00000623896.1,_intron_2_of_2)	CH507-152C13.6	lincRNA	Down
chr21	42691875	0.0021343	intron_(ENST00000398229.7,_intron_2_of_15)	PDE9A	protein_coding	Down
chr1	2122105	0.00214045	intron_(ENST00000470511.5,_intron_1_of_5)	PRKCZ	protein_coding	Down
chr17	45515420	0.00214201	promoter-TSS_(ENST00000579913.5)	RP11-798G7.3	transcribed_unprocessed_pseudogene	Down
chr2	233143950	0.00214886	intron_(ENST00000359570.9,_intron_6_of_26)	INPP5D	protein_coding	Down
chr17	80748971	0.00215042	intron_(ENST00000575542.5,_intron_1_of_29)	RPTOR	protein_coding	Down
chr20	59687051	0.0021546	intron_(ENST00000355648.8,_intron_1_of_12)	PHACTR3	protein_coding	Down
chr8	696748	0.00215606	intron_(ENST00000518277.1,_intron_2_of_3)	ERICH1	protein_coding	Down
chr8	2974013	0.00215797	intron_(ENST00000537824.2,_intron_54_of_67)	CSMD1	protein_coding	Down
chr5	3446190	0.00216295	intron_(ENST00000505443.1,_intron_2_of_4)	RP11-121L11.1	lincRNA	Down
chr2	2937005	0.00218589	intron_(ENST00000457478.1,_intron_5_of_6)	AC019118.2	lincRNA	Down
chr12	123512433	0.00220112	intron_(ENST00000376874.8,_intron_2_of_6)	RILPL1	protein_coding	Down
chr21	45001752	0.00220199	intron_(ENST00000615826.1,_intron_1_of_1)	NCRNA00162	lincRNA	Down
chr7	26200646	0.00220411	promoter-TSS_(ENST00000356674.7)	HNRNPA2B1	protein_coding	Down
chr15	29063553	0.00221216	intron_(ENST00000558259.5,_intron_3_of_13)	APBA2	protein_coding	Down
chr5	176872222	0.00222632	intron_(ENST00000509580.2,_intron_7_of_15)	UNC5A	protein_coding	Down
chr9	712982	0.00224413	exon_(ENST00000382297.6,_exon_3_of_12)	KANK1	protein_coding	Down
chr2	241633607	0.00224413	promoter-TSS_(ENST00000612200.1)	THAP4	protein_coding	Down
chr19	55654656	0.00224698	promoter-TSS_(ENST00000588850.5)	U2AF2	protein_coding	Down
chr3	126461592	0.00225076	exon_(ENST00000515545.5,_exon_6_of_9)	ZXDC	protein_coding	Down
chr1	25768524	0.00225133	intron_(ENST00000611903.4,_intron_8_of_13)	MAN1C1	protein_coding	Down
chr21	39919952	0.00226533	intron_(ENST00000467565.1,_intron_2_of_2)	PCP4	protein_coding	Down
chr17	66798463	0.00227304	intron_(ENST00000413366.7,_intron_16_of_16)	PRKCA	protein_coding	Down
chr6	44182170	0.00228217	TTS_(ENST00000524554.5)	CAPN11	protein_coding	Down
chr21	34887829	0.00228568	promoter-TSS_(ENST00000399240.5)	RUNX1	protein_coding	Down
chr3	196472198	0.00228598	exon_(ENST00000318037.3,_exon_6_of_6)	RNF168	protein_coding	Down
chr6	31631884	0.00229121	exon_(ENST00000376007.8,_exon_16_of_31)	PRRC2A	protein_coding	Down
chr7	45610904	0.00229912	intron_(ENST00000432715.5,_intron_4_of_9)	ADCY1	protein_coding	Down
chr8	93922618	0.00230379	TTS_(ENST00000520614.1)	PDP1	protein_coding	Down
chr5	175967765	0.0023058	promoter-TSS_(ENST00000510300.5)	THOC3	protein_coding	Down
chr2	106160291	0.0023135	promoter-TSS_(ENST00000479774.5)	UXS1	protein_coding	Down
chr10	124610662	0.00231832	intron_(ENST00000486535.1,_intron_1_of_1)	LHPP	protein_coding	Down
chr2	239159351	0.0023184	intron_(ENST00000345617.7,_intron_6_of_26)	HDAC4	protein_coding	Down
chr2	239281582	0.00232671	intron_(ENST00000345617.7,_intron_2_of_26)	HDAC4	protein_coding	Down
chr17	83172516	0.00235886	intron_(ENST00000572343.1,_intron_2_of_2)	AC139099.4	lincRNA	Down
chr8	1780469	0.00235908	exon_(ENST00000523237.1,_exon_2_of_2)	CLN8	protein_coding	Down
chr1	26779441	0.00236207	exon_(ENST00000636219.1,_exon_19_of_19)	ARID1A	protein_coding	Down
chr11	842452	0.00236631	promoter-TSS_(ENST00000530404.5)	TSPAN4	protein_coding	Down
chr7	139950728	0.00237411	intron_(ENST00000422328.5,_intron_5_of_12)	TBXAS1	protein_coding	Down
chr2	10048221	0.00238242	TTS_(ENST00000440320.5)	KLF11	protein_coding	Down
chr12	119075975	0.00239264	intron_(ENST00000537730.1,_intron_1_of_3)	RP11-364C11.2	protein_coding	Down
chr20	57218969	0.00239916	intron_(ENST00000395863.7,_intron_2_of_6)	BMP7	protein_coding	Down
chr21	6551998	0.00240582	intron_(ENST00000623896.1,_intron_2_of_2)	CH507-152C13.6	lincRNA	Down
chr4	5856679	0.00241599	intron_(ENST00000506216.5,_intron_2_of_12)	CRMP1	protein_coding	Down
chr2	130151820	0.00242197	TTS_(ENST00000457039.6)	SMPD4	protein_coding	Down
chr21	38116064	0.00242956	intron_(ENST00000482032.1,_intron_2_of_5)	DSCR4	lincRNA	Down
chr21	45438308	0.00242956	intron_(ENST00000400337.6,_intron_2_of_41)	COL18A1	protein_coding	Down
chr21	43605133	0.00245232	intron_(ENST00000291560.6,_intron_7_of_8)	HSF2BP	protein_coding	Down
chr11	1017970	0.00245343	exon_(ENST00000421673.6,_exon_31_of_33)	MUC6	protein_coding	Down
chr22	36282609	0.00245583	exon_(ENST00000216181.10,_exon_41_of_41)	MYH9	protein_coding	Down
chr21	43803866	0.00245889	exon_(ENST00000471909.1,_exon_8_of_8)	RRP1	protein_coding	Down
chr22	30971347	0.00246921	promoter-TSS_(ENST00000521091.6)	TUG1	misc_RNA	Down
chr17	77216408	0.00247579	exon_(ENST00000430767.8,_exon_18_of_18)	SEC14L1	protein_coding	Down
chr8	23022786	0.00247645	TTS_(ENST00000520109.1)	TNFRSF10B	protein_coding	Down
chr14	22901546	0.00251445	TTS_(ENST00000557245.1)	RBM23	protein_coding	Down
chrX	1295566	0.00253207	TTS_(ENST00000491683.6)	CSF2RA	protein_coding	Down
chr12	123510985	0.00253388	intron_(ENST00000376874.8,_intron_2_of_6)	RILPL1	protein_coding	Down
chr15	98957364	0.00253389	TTS_(ENST00000558751.1)	IGF1R	protein_coding	Down
chr5	88797375	0.00253541	intron_(ENST00000637531.1,_intron_1_of_1)	MEF2C	protein_coding	Down
chr4	1728496	0.00254118	promoter-TSS_(ENST00000470136.1)	TACC3	protein_coding	Down
chr20	63203256	0.00255088	exon_(ENST00000370339.7,_exon_4_of_5)	YTHDF1	protein_coding	Down
chr17	78477994	0.00255655	intron_(ENST00000389840.6,_intron_51_of_80)	DNAH17	protein_coding	Down
chrX	101348557	0.00255821	promoter-TSS_(ENST00000647480.1)	TIMM8A	protein_coding	Down
chr6	34073107	0.00256	intron_(ENST00000609278.1,_intron_2_of_9)	GRM4	protein_coding	Down
chrX	153954595	0.00256634	promoter-TSS_(ENST00000444191.5)	HCFC1	protein_coding	Down
chr14	89412230	0.00257309	promoter-TSS_(ENST00000556916.5)	FOXN3	protein_coding	Down
chr10	73813888	0.00258094	TTS_(ENST00000441192.1)	CAMK2G	protein_coding	Down
chr2	238904196	0.00258551	intron_(ENST00000612363.1,_intron_1_of_1)	TWIST2	protein_coding	Down
chr20	50891394	0.00259156	exon_(ENST00000349014.8,_exon_4_of_4)	ADNP	protein_coding	Down
chr12	74537932	0.00259588	TTS_(ENST00000550926.1)	RP11-56G10.2	antisense	Down
chr3	195776811	0.00261014	intron_(ENST00000349607.8,_intron_1_of_22)	MUC4	protein_coding	Down
chr3	56623673	0.00263757	exon_(ENST00000485156.1,_exon_3_of_3)	FAM208A	protein_coding	Down
chr10	43387638	0.00264237	TTS_(ENST00000498176.1)	HNRNPF	protein_coding	Down
chr17	30185536	0.00267526	TTS_(ENST00000475652.5)	NSRP1	protein_coding	Down
chr5	143400119	0.00268283	TTS_(ENST00000502892.5)	NR3C1	protein_coding	Down
chr2	240985467	0.00268776	intron_(ENST00000425110.1,_intron_1_of_1)	AC104809.2	antisense	Down
chr12	107529277	0.00269422	intron_(ENST00000490090.6,_intron_2_of_14)	BTBD11	protein_coding	Down
chr21	43959314	0.0027149	promoter-TSS_(ENST00000481319.1)	AGPAT3	protein_coding	Down
chr21	43975312	0.0027297	intron_(ENST00000546158.1,_intron_6_of_8)	AGPAT3	protein_coding	Down
chr20	46070376	0.00273516	exon_(ENST00000372291.3,_exon_2_of_4)	NCOA5	protein_coding	Down
chr4	6511890	0.00273678	intron_(ENST00000507294.1,_intron_2_of_9)	PPP2R2C	protein_coding	Down
chr6	169236234	0.00274275	intron_(ENST00000366787.7,_intron_10_of_22)	THBS2	protein_coding	Down
chr11	134308394	0.00276235	intron_(ENST00000455971.6,_intron_1_of_9)	GLB1L3	protein_coding	Down
chr3	196943372	0.00278105	promoter-TSS_(ENST00000463783.1)	NCBP2	protein_coding	Down
chr14	105529950	0.0027896	exon_(ENST00000431372.1,_exon_2_of_2)	TMEM121	protein_coding	Down
chr19	6415211	0.00279441	TTS_(ENST00000599642.1)	KHSRP	protein_coding	Down
chr17	48059703	0.00279954	TTS_(ENST00000583349.1)	RP5-890E16.4	antisense	Down
chr8	125436604	0.0028001	exon_(ENST00000520847.1,_exon_3_of_3)	TRIB1	protein_coding	Down
chr14	81917442	0.00280692	exon_(ENST00000554099.1,_exon_1_of_1)	RP11-705B14.1	processed_pseudogene	Down
chr21	5078518	0.00280795	TTS_(ENST00000625036.3)	CH507-9B2.3	protein_coding	Down
chr22	35343247	0.00282485	promoter-TSS_(ENST00000492723.1)	TOM1	protein_coding	Down
chr12	119480917	0.00283501	intron_(ENST00000327554.2,_intron_4_of_13)	CCDC60	lincRNA	Down
chr21	5035967	0.00283672	exon_(ENST00000623960.3,_exon_7_of_7)	CH507-9B2.1	protein_coding	Down
chr21	43918134	0.00283672	intron_(ENST00000445582.5,_intron_1_of_3)	AGPAT3	protein_coding	Down
chr10	3781793	0.00284093	TTS_(ENST00000380946.3)	KLF6	protein_coding	Down
chr1	2121908	0.00284526	intron_(ENST00000470511.5,_intron_1_of_5)	PRKCZ	protein_coding	Down
chr3	195710921	0.00284584	intron_(ENST00000629807.2,_intron_2_of_2)	AC069513.3	lincRNA	Down
chr7	158464330	0.0028467	intron_(ENST00000389416.8,_intron_1_of_21)	PTPRN2	protein_coding	Down
chr12	130583705	0.0028467	intron_(ENST00000541840.2,_intron_2_of_6)	RIMBP2	protein_coding	Down
chr7	158464197	0.0028467	intron_(ENST00000389416.8,_intron_1_of_21)	PTPRN2	protein_coding	Down
chr11	71068973	0.00285239	intron_(ENST00000458632.2,_intron_3_of_4)	SHANK2	protein_coding	Down
chr2	74330521	0.00285658	intron_(ENST00000377634.8,_intron_4_of_30)	SLC4A5	protein_coding	Down
chr1	3868653	0.00286193	intron_(ENST00000475969.5,_intron_4_of_6)	DFFB	protein_coding	Down
chr8	29336838	0.00286508	exon_(ENST00000240101.2,_exon_5_of_5)	DUSP4	protein_coding	Down
chr17	80315546	0.00287156	promoter-TSS_(ENST00000576808.1)	CTD-2047H16.2	sense_intronic	Down
chr21	39511400	0.00289223	intron_(ENST00000458295.5,_intron_4_of_5)	SH3BGR	protein_coding	Down
chr11	70371395	0.00289522	promoter-TSS_(ENST00000531657.1)	PPFIA1	protein_coding	Down
chr3	129555427	0.00292435	exon_(ENST00000324093.8,_exon_36_of_36)	PLXND1	protein_coding	Down
chr6	169372383	0.00293186	intron_(ENST00000433388.5,_intron_1_of_1)	RP1-137D17.1	lincRNA	Down
chr6	159711226	0.00293732	intron_(ENST00000537657.5,_intron_1_of_3)	SOD2	protein_coding	Down
chr2	96271479	0.00293781	exon_(ENST00000488633.1,_exon_7_of_7)	CIAO1	protein_coding	Down
chr1	223780726	0.00294045	TTS_(ENST00000498843.5)	TP53BP2	protein_coding	Down
chr21	46123998	0.00296075	intron_(ENST00000397763.5,_intron_20_of_26)	COL6A2	protein_coding	Down
chr15	93025146	0.00296255	TTS_(ENST00000627460.1)	CHD2	protein_coding	Down
chr12	121430115	0.00296329	exon_(ENST00000543025.5,_exon_13_of_13)	KDM2B	protein_coding	Down
chr21	44083030	0.00296597	TTS_(ENST00000481460.1)	TRAPPC10	protein_coding	Down
chr8	142501487	0.00296982	intron_(ENST00000517894.5,_intron_17_of_30)	ADGRB1	protein_coding	Down
chr2	5693954	0.00296987	exon_(ENST00000322002.4,_exon_1_of_1)	SOX11	protein_coding	Down
chr10	133111272	0.00297655	intron_(ENST00000392606.2,_intron_2_of_3)	ADGRA1	protein_coding	Down
chr8	142502416	0.00299118	intron_(ENST00000517894.5,_intron_17_of_30)	ADGRB1	protein_coding	Down
chr15	101235311	0.00299208	promoter-TSS_(ENST00000543813.2)	CHSY1	protein_coding	Down
chr1	110341101	0.00300228	exon_(ENST00000618772.4,_exon_1_of_3)	RBM15	protein_coding	Down
chr11	33710224	0.0030138	promoter-TSS_(ENST00000533181.1)	RP4-541C22.8	protein_coding	Down
chr8	138206612	0.00301563	intron_(ENST00000395297.5,_intron_7_of_19)	FAM135B	protein_coding	Down
chr20	62398269	0.00303082	intron_(ENST00000279101.9,_intron_1_of_9)	CABLES2	protein_coding	Down
chr2	28412739	0.003044	TTS_(ENST00000436647.1)	FOSL2	protein_coding	Down
chr8	1832505	0.00304588	intron_(ENST00000518288.5,_intron_2_of_29)	ARHGEF10	protein_coding	Down
chr8	93733779	0.00304588	exon_(ENST00000627241.1,_exon_2_of_2)	RBM12B	protein_coding	Down
chr16	23316200	0.00305199	intron_(ENST00000307331.9,_intron_1_of_13)	SCNN1B	protein_coding	Down
chr20	2117012	0.00305384	exon_(ENST00000493263.1,_exon_2_of_4)	STK35	protein_coding	Down
chr1	89714775	0.00305949	exon_(ENST00000370454.8,_exon_3_of_3)	LRRC8C	protein_coding	Down
chr21	38622809	0.00306982	intron_(ENST00000442448.5,_intron_1_of_10)	ERG	protein_coding	Down
chr21	38622734	0.00306982	intron_(ENST00000442448.5,_intron_1_of_10)	ERG	protein_coding	Down
chr21	44435673	0.0030822	intron_(ENST00000490982.1,_intron_3_of_6)	TRPM2	protein_coding	Down
chr8	125437150	0.00308827	TTS_(ENST00000520847.1)	TRIB1	protein_coding	Down
chr20	36591313	0.00309499	TTS_(ENST00000558028.5)	TGIF2	protein_coding	Down
chr7	158071152	0.00310871	intron_(ENST00000389418.8,_intron_11_of_22)	PTPRN2	protein_coding	Down
chr15	100058340	0.00311371	intron_(ENST00000268070.8,_intron_15_of_21)	ADAMTS17	protein_coding	Down
chr1	2123092	0.00311527	intron_(ENST00000470511.5,_intron_1_of_5)	PRKCZ	protein_coding	Down
chr1	234248088	0.00312796	intron_(ENST00000366618.7,_intron_3_of_7)	SLC35F3	protein_coding	Down
chr18	76967392	0.00313585	intron_(ENST00000543926.6,_intron_31_of_31)	ZNF236	protein_coding	Down
chr6	31828571	0.00315972	exon_(ENST00000375650.4,_exon_1_of_1)	HSPA1B	protein_coding	Down
chr2	217990179	0.00316263	intron_(ENST00000465306.1,_intron_1_of_1)	TNS1	protein_coding	Down
chr11	1097848	0.00318071	exon_(ENST00000361558.7,_exon_30_of_49)	MUC2	protein_coding	Down
chr21	43694880	0.00318074	exon_(ENST00000340648.5,_exon_16_of_16)	RRP1B	protein_coding	Down
chr11	1099447	0.00320938	TTS_(ENST00000613187.1)	MUC2	protein_coding	Down
chr11	57309176	0.00321158	TTS_(ENST00000530920.1)	TNKS1BP1	protein_coding	Down
chr9	137517168	0.00323224	intron_(ENST00000434090.2,_intron_11_of_12)	PNPLA7	protein_coding	Down
chr1	209770938	0.00324147	intron_(ENST00000477431.1,_intron_1_of_5)	TRAF3IP3	protein_coding	Down
chr18	12326362	0.00324292	TTS_(ENST00000591208.1)	TUBB6	protein_coding	Down
chr2	241620163	0.00324793	intron_(ENST00000407315.5,_intron_2_of_5)	THAP4	protein_coding	Down
chr8	43122328	0.00324813	TTS_(ENST00000518991.5)	POMK	protein_coding	Down
chr19	48669358	0.00328048	intron_(ENST00000430145.3,_intron_3_of_4)	AC008888.7	transcribed_unitary_pseudogene	Down
chr9	135836781	0.0032822	intron_(ENST00000312405.10,_intron_5_of_14)	CAMSAP1	protein_coding	Down
chr17	81531696	0.00329486	intron_(ENST00000334850.7,_intron_1_of_4)	FSCN2	protein_coding	Down
chr5	397881	0.00329652	intron_(ENST00000510400.5,_intron_4_of_5)	AHRR	protein_coding	Down
chr1	11023478	0.00330225	promoter-TSS_(ENST00000480464.2)	TARDBP	protein_coding	Down
chr8	139748241	0.00331171	intron_(ENST00000519482.1,_intron_1_of_2)	TRAPPC9	protein_coding	Down
chr21	35942632	0.00332552	intron_(ENST00000475045.6,_intron_5_of_12)	RUNX1	protein_coding	Down
chr18	8784451	0.00332693	promoter-TSS_(ENST00000521018.1)	MTCL1	protein_coding	Down
chr14	103629307	0.00332908	promoter-TSS_(ENST00000334553.10)	KLC1	protein_coding	Down
chr7	76998925	0.00333035	intron_(ENST00000425797.2,_intron_4_of_7)	DTX2P1	processed_transcript	Down
chr17	7849148	0.00333035	exon_(ENST00000254846.9,_exon_11_of_22)	KDM6B	protein_coding	Down
chr19	10691823	0.00333285	exon_(ENST00000586544.1,_exon_3_of_3)	ILF3	protein_coding	Down
chr12	123511916	0.00334979	intron_(ENST00000376874.8,_intron_2_of_6)	RILPL1	protein_coding	Down
chr2	233176392	0.00335166	intron_(ENST00000359570.9,_intron_17_of_26)	INPP5D	protein_coding	Down
chr11	59806468	0.00335194	TTS_(ENST00000525470.1)	MRPL16	protein_coding	Down
chrX	10117577	0.00335638	exon_(ENST00000380861.8,_exon_11_of_23)	WWC3	protein_coding	Down
chr8	143589995	0.00336042	promoter-TSS_(ENST00000525223.1)	EEF1D	protein_coding	Down
chr1	10715662	0.00337093	intron_(ENST00000344008.5,_intron_2_of_15)	CASZ1	protein_coding	Down
chr12	122867455	0.00339945	TTS_(ENST00000371248.3)	VPS37B	protein_coding	Down
chr1	28743744	0.00340602	TTS_(ENST00000476976.1)	YTHDF2	protein_coding	Down
chr21	45515856	0.00342871	promoter-TSS_(ENST00000468508.1)	SLC19A1	protein_coding	Down
chr13	112778936	0.00342954	intron_(ENST00000466946.5,_intron_1_of_4)	ATP11A	protein_coding	Down
chr2	86226113	0.00342982	intron_(ENST00000643817.1,_intron_5_of_6)	REEP1	protein_coding	Down
chr11	119094148	0.00344473	TTS_(ENST00000442944.6)	HMBS	protein_coding	Down
chr20	58651376	0.00345933	promoter-TSS_(ENST00000359617.8)	STX16	protein_coding	Down
chr12	123513154	0.0034611	intron_(ENST00000376874.8,_intron_2_of_6)	RILPL1	protein_coding	Down
chr2	240984990	0.00346352	intron_(ENST00000425110.1,_intron_1_of_1)	AC104809.2	antisense	Down
chr15	43793730	0.00346956	promoter-TSS_(ENST00000408865.1)	MIR1282	miRNA	Down
chr5	1098537	0.00347683	intron_(ENST00000264930.9,_intron_1_of_23)	SLC12A7	protein_coding	Down
chr4	109463041	0.00348354	exon_(ENST00000504968.6,_exon_3_of_25)	SEC24B	protein_coding	Down
chr2	237600099	0.00349443	intron_(ENST00000487008.1,_intron_1_of_1)	RAB17	protein_coding	Down
chr1	231733299	0.00349897	intron_(ENST00000366632.6,_intron_3_of_8)	DISC1	protein_coding	Down
chr5	16474867	0.00350161	TTS_(ENST00000509977.1)	FAM134B	protein_coding	Down
chr9	137780685	0.00350322	intron_(ENST00000462942.3,_intron_9_of_21)	EHMT1	protein_coding	Down
chr18	3741389	0.00350455	intron_(ENST00000400155.5,_intron_3_of_9)	DLGAP1	protein_coding	Down
chr2	237544748	0.00350455	intron_(ENST00000410032.5,_intron_10_of_13)	MLPH	protein_coding	Down
chr9	4713993	0.00350534	intron_(ENST00000381809.7,_intron_4_of_4)	AK3	protein_coding	Down
chr21	44524168	0.00352777	intron_(ENST00000323084.8,_intron_8_of_11)	TSPEAR	antisense	Down
chr12	131941786	0.00352867	TTS_(ENST00000537484.1)	PUS1	protein_coding	Down
chr2	237543433	0.00353122	intron_(ENST00000410032.5,_intron_10_of_13)	MLPH	protein_coding	Down
chr17	50149328	0.00354364	exon_(ENST00000612501.1,_exon_1_of_10)	PPP1R9B	protein_coding	Down
chr5	174068798	0.00354765	intron_(ENST00000517587.5,_intron_4_of_5)	HMP19	protein_coding	Down
chr17	76270500	0.00356559	TTS_(ENST00000589240.1)	UBALD2	protein_coding	Down
chr2	229563133	0.00358331	intron_(ENST00000341772.4,_intron_4_of_12)	DNER	protein_coding	Down
chr8	55525251	0.00358901	promoter-TSS_(ENST00000518261.1)	XKR4	protein_coding	Down
chr21	42662866	0.00360636	intron_(ENST00000460989.5,_intron_1_of_13)	PDE9A	protein_coding	Down
chr2	126677432	0.00360721	intron_(ENST00000409836.3,_intron_1_of_2)	GYPC	protein_coding	Down
chr17	28924227	0.00360902	promoter-TSS_(ENST00000584822.1)	PHF12	protein_coding	Down
chr9	36837623	0.00361392	exon_(ENST00000358127.8,_exon_10_of_10)	PAX5	protein_coding	Down
chr3	51392641	0.00361392	exon_(ENST00000563281.1,_exon_1_of_1)	RBM15B	protein_coding	Down
chr14	102726544	0.0036227	TTS_(ENST00000560472.1)	RCOR1	protein_coding	Down
chr10	1571815	0.00362405	intron_(ENST00000381312.5,_intron_1_of_9)	ADARB2	protein_coding	Down
chr4	6924008	0.00362581	TTS_(ENST00000444368.1)	TBC1D14	protein_coding	Down
chr21	46311704	0.00367543	promoter-TSS_(ENST00000472607.1)	C21orf58	protein_coding	Down
chr21	5078236	0.00367543	intron_(ENST00000623188.1,_intron_1_of_1)	CH507-9B2.8	antisense	Down
chr6	41941678	0.00368187	promoter-TSS_(ENST00000505064.1)	CCND3	protein_coding	Down
chr4	39698247	0.00368777	promoter-TSS_(ENST00000445950.2)	UBE2K	protein_coding	Down
chr14	95258450	0.00371758	intron_(ENST00000298912.8,_intron_1_of_12)	CLMN	protein_coding	Down
chr6	80064769	0.00371758	exon_(ENST00000401578.2,_exon_1_of_1)	RP11-296E7.1	processed_pseudogene	Down
chr10	126952771	0.00371856	intron_(ENST00000280333.9,_intron_1_of_51)	DOCK1	protein_coding	Down
chr10	1220032	0.00371856	intron_(ENST00000381312.5,_intron_6_of_9)	ADARB2	protein_coding	Down
chr21	34517840	0.00372256	exon_(ENST00000489903.1,_exon_4_of_4)	RCAN1	protein_coding	Down
chr8	2000725	0.00372346	exon_(ENST00000320248.3,_exon_2_of_2)	KBTBD11	protein_coding	Down
chr10	46490003	0.00373019	intron_(ENST00000616785.1,_intron_3_of_3)	ICI-14BB7.1	processed_transcript	Down
chr7	158058418	0.00373019	intron_(ENST00000389418.8,_intron_11_of_22)	PTPRN2	protein_coding	Down
chr21	40138433	0.00373022	intron_(ENST00000404019.2,_intron_14_of_28)	DSCAM	protein_coding	Down
chr13	112882868	0.00375414	TTS_(ENST00000415301.1)	ATP11A	protein_coding	Down
chr1	244055150	0.00375894	exon_(ENST00000358704.4,_exon_2_of_2)	ZBTB18	protein_coding	Down
chr6	137879080	0.00377605	TTS_(ENST00000485192.1)	TNFAIP3	protein_coding	Down
chr6	148878610	0.00378881	intron_(ENST00000367463.4,_intron_1_of_7)	UST	protein_coding	Down
chr9	93671344	0.00378881	intron_(ENST00000359246.8,_intron_17_of_21)	PHF2	protein_coding	Down
chr3	13316949	0.00379835	exon_(ENST00000254508.6,_exon_40_of_40)	NUP210	protein_coding	Down
chr12	129388351	0.00380101	intron_(ENST00000422113.6,_intron_3_of_8)	TMEM132D	protein_coding	Down
chr2	217990375	0.00380101	intron_(ENST00000465306.1,_intron_1_of_1)	TNS1	protein_coding	Down
chr14	105529802	0.00380533	exon_(ENST00000431372.1,_exon_2_of_2)	TMEM121	protein_coding	Down
chr9	134654024	0.00381171	intron_(ENST00000464187.1,_intron_1_of_5)	COL5A1	protein_coding	Down
chr2	173955132	0.00381171	TTS_(ENST00000483084.1)	SP3	protein_coding	Down
chr8	1571721	0.00381575	intron_(ENST00000421627.7,_intron_6_of_14)	DLGAP2	protein_coding	Down
chr1	1055157	0.00384084	exon_(ENST00000418300.1,_exon_1_of_2)	RP11-54O7.14	sense_intronic	Down
chr2	134448847	0.00385126	exon_(ENST00000281923.3,_exon_16_of_16)	MGAT5	protein_coding	Down
chr5	54029343	0.00385576	intron_(ENST00000507646.2,_intron_4_of_4)	ARL15	protein_coding	Down
chr12	71663204	0.00386508	exon_(ENST00000549407.1,_exon_1_of_3)	ZFC3H1	protein_coding	Down
chr15	30375845	0.00387149	intron_(ENST00000401522.7,_intron_6_of_10)	CHRFAM7A	protein_coding	Down
chr21	43803938	0.00387779	exon_(ENST00000471909.1,_exon_8_of_8)	RRP1	protein_coding	Down
chr5	2748974	0.00388113	exon_(ENST00000382611.10,_exon_3_of_5)	IRX2	protein_coding	Down
chr4	7452963	0.00389195	intron_(ENST00000507866.6,_intron_2_of_26)	SORCS2	protein_coding	Down
chr2	238871176	0.00389195	intron_(ENST00000612363.1,_intron_1_of_1)	TWIST2	protein_coding	Down
chr2	29876550	0.00389195	intron_(ENST00000389048.7,_intron_1_of_28)	ALK	protein_coding	Down
chr2	29876701	0.00389195	intron_(ENST00000389048.7,_intron_1_of_28)	ALK	protein_coding	Down
chr8	70608207	0.00389613	promoter-TSS_(ENST00000519358.5)	RP11-382J12.1	antisense	Down
chr2	238909088	0.00391912	intron_(ENST00000612363.1,_intron_1_of_1)	TWIST2	protein_coding	Down
chr7	157600077	0.00391912	intron_(ENST00000389418.8,_intron_16_of_22)	PTPRN2	protein_coding	Down
chr8	63187713	0.00391986	exon_(ENST00000615676.1,_exon_5_of_6)	YTHDF3	protein_coding	Down
chr17	80748088	0.00392782	intron_(ENST00000575542.5,_intron_1_of_29)	RPTOR	protein_coding	Down
chr18	76858844	0.00393526	intron_(ENST00000579322.1,_intron_2_of_7)	ZNF236	protein_coding	Down
chr16	29197016	0.00394358	intron_(ENST00000641956.1,_intron_1_of_7)	RP11-426C22.12	processed_transcript	Down
chr12	132290632	0.003952	intron_(ENST00000328957.12,_intron_1_of_10)	GALNT9	protein_coding	Down
chr21	46567895	0.00395596	exon_(ENST00000479654.1,_exon_4_of_4)	DIP2A	protein_coding	Down
chr2	29217011	0.00395667	intron_(ENST00000638605.1,_intron_5_of_10)	ALK	protein_coding	Down
chr3	129555908	0.00396618	TTS_(ENST00000506979.1)	PLXND1	protein_coding	Down
chr21	46357173	0.00397339	exon_(ENST00000359568.9,_exon_13_of_47)	PCNT	protein_coding	Down
chrX	1211492	0.0039819	intron_(ENST00000400841.7,_intron_1_of_7)	CRLF2	protein_coding	Down
chr4	88699105	0.00400951	intron_(ENST00000264345.7,_intron_21_of_23)	HERC3	protein_coding	Down
chr4	146286760	0.00401158	intron_(ENST00000335472.11,_intron_9_of_11)	SLC10A7	protein_coding	Down
chr6	139373738	0.00401511	exon_(ENST00000618718.1,_exon_2_of_3)	CITED2	protein_coding	Down
chr21	44183733	0.00402012	intron_(ENST00000645813.1,_intron_3_of_5)	AP001055.8	protein_coding	Down
chr16	29227015	0.00402256	promoter-TSS_(ENST00000620963.1)	RP11-426C22.7	lincRNA	Down
chr15	45461735	0.00403603	TTS_(ENST00000559869.1)	RP11-519G16.3	antisense	Down
chr12	122093619	0.00405291	intron_(ENST00000319080.11,_intron_1_of_16)	MLXIP	protein_coding	Down
chr12	7085002	0.00405388	intron_(ENST00000602298.2,_intron_2_of_3)	C1R	protein_coding	Down
chr4	153663177	0.00405618	intron_(ENST00000602666.1,_intron_2_of_2)	RP11-153M7.3	transcribed_unprocessed_pseudogene	Down
chr20	35654164	0.00406219	promoter-TSS_(ENST00000317677.9)	CPNE1	protein_coding	Down
chr8	141469271	0.00409303	intron_(ENST00000521053.5,_intron_15_of_27)	MROH5	polymorphic_pseudogene	Down
chr6	148878457	0.00410659	intron_(ENST00000367463.4,_intron_1_of_7)	UST	protein_coding	Down
chr7	50400701	0.00410659	promoter-TSS_(ENST00000644669.1)	CTC-736O2.1	antisense	Down
chr19	16133217	0.00411545	promoter-TSS_(ENST00000616645.4)	HSH2D	protein_coding	Down
chr7	76330004	0.0041229	exon_(ENST00000307630.4,_exon_2_of_2)	YWHAG	protein_coding	Down
chr21	43068271	0.00412658	TTS_(ENST00000465732.5)	CBS	protein_coding	Down
chr4	1273573	0.004173	intron_(ENST00000578730.1,_intron_1_of_2)	CTBP1-AS1	antisense	Down
chr2	241620554	0.00417705	intron_(ENST00000407315.5,_intron_2_of_5)	THAP4	protein_coding	Down
chr14	95465751	0.00420234	intron_(ENST00000555759.1,_intron_2_of_10)	SYNE3	protein_coding	Down
chr7	158441591	0.00420264	intron_(ENST00000389416.8,_intron_1_of_21)	PTPRN2	protein_coding	Down
chr17	80748245	0.00420274	intron_(ENST00000575542.5,_intron_1_of_29)	RPTOR	protein_coding	Down
chr9	134714699	0.00420451	intron_(ENST00000618395.4,_intron_4_of_65)	COL5A1	protein_coding	Down
chr10	71420500	0.00421986	intron_(ENST00000644511.1,_intron_1_of_3)	CDH23	protein_coding	Down
chr2	2937317	0.00424106	intron_(ENST00000457478.1,_intron_5_of_6)	AC019118.2	lincRNA	Down
chr21	43605641	0.00425352	intron_(ENST00000291560.6,_intron_7_of_8)	HSF2BP	protein_coding	Down
chr21	44330438	0.00425521	promoter-TSS_(ENST00000448927.1)	AP001062.7	sense_overlapping	Down
chr2	240984686	0.00425787	intron_(ENST00000425110.1,_intron_1_of_1)	AC104809.2	antisense	Down
chrX	1296649	0.00427222	intron_(ENST00000486791.6,_intron_9_of_11)	CSF2RA	protein_coding	Down
chr22	36680879	0.00427426	intron_(ENST00000300105.6,_intron_1_of_3)	CACNG2	protein_coding	Down
chr11	1098168	0.00427863	exon_(ENST00000361558.7,_exon_30_of_49)	MUC2	protein_coding	Down
chr2	233144450	0.00427995	intron_(ENST00000359570.9,_intron_6_of_26)	INPP5D	protein_coding	Down
chr13	113988476	0.00428019	intron_(ENST00000334062.7,_intron_22_of_23)	RASA3	protein_coding	Down
chr5	178121725	0.00428169	exon_(ENST00000274605.5,_exon_5_of_5)	RP11-889L3.3	protein_coding	Down
chr17	63818051	0.00431331	TTS_(ENST00000579539.1)	DDX42	protein_coding	Down
chr4	70481435	0.00433009	TTS_(ENST00000504482.1)	MUC7	protein_coding	Down
chr5	181224352	0.00433852	promoter-TSS_(ENST00000515834.1)	TRIM41	protein_coding	Down
chr7	151842113	0.00433939	intron_(ENST00000474383.1,_intron_1_of_1)	PRKAG2	protein_coding	Down
chr8	142256182	0.00434062	intron_(ENST00000520166.5,_intron_11_of_12)	TSNARE1	protein_coding	Down
chr7	149224619	0.00434839	TTS_(ENST00000470381.1)	ZNF282	protein_coding	Down
chr5	94569057	0.00435598	promoter-TSS_(ENST00000503630.1)	RP11-461G12.2	processed_pseudogene	Down
chr16	14928480	0.0043635	exon_(ENST00000472413.5,_exon_10_of_28)	NPIPA1	protein_coding	Down
chr20	57408091	0.0043663	TTS_(ENST00000371219.2)	RBM38	protein_coding	Down
chr11	66314720	0.00437975	exon_(ENST00000311330.3,_exon_1_of_1)	CD248	protein_coding	Down
chr15	45463288	0.00438074	intron_(ENST00000558536.5,_intron_2_of_4)	RP11-519G16.3	antisense	Down
chr14	105142211	0.0043876	exon_(ENST00000546616.1,_exon_7_of_7)	JAG2	protein_coding	Down
chr17	81531906	0.00438999	intron_(ENST00000334850.7,_intron_1_of_4)	FSCN2	protein_coding	Down
chr21	36540004	0.00439335	intron_(ENST00000478313.1,_intron_1_of_1)	CLDN14	protein_coding	Down
chr14	68899176	0.00440927	intron_(ENST00000438964.6,_intron_8_of_20)	ACTN1	protein_coding	Down
chr15	20534793	0.00441083	exon_(ENST00000619213.1,_exon_8_of_9)	GOLGA6L6	protein_coding	Down
chr21	44523717	0.00441338	intron_(ENST00000323084.8,_intron_8_of_11)	TSPEAR	antisense	Down
chr21	44991492	0.00443109	exon_(ENST00000434081.1,_exon_2_of_2)	NCRNA00163	lincRNA	Down
chr17	83172837	0.0044438	intron_(ENST00000572343.1,_intron_2_of_2)	AC139099.4	lincRNA	Down
chr17	81531455	0.00444847	intron_(ENST00000334850.7,_intron_1_of_4)	FSCN2	protein_coding	Down
chr3	195781294	0.00447193	exon_(ENST00000470451.5,_exon_2_of_24)	MUC4	protein_coding	Down
chr17	66799226	0.00448146	intron_(ENST00000413366.7,_intron_16_of_16)	PRKCA	protein_coding	Down
chr7	158464710	0.0044976	intron_(ENST00000389416.8,_intron_1_of_21)	PTPRN2	protein_coding	Down
chr7	157940992	0.0044976	intron_(ENST00000389418.8,_intron_11_of_22)	PTPRN2	protein_coding	Down
chrX	1423839	0.00450852	intron_(ENST00000534940.6,_intron_8_of_12)	ASMTL	protein_coding	Down
chr19	1142190	0.00451878	intron_(ENST00000361757.7,_intron_4_of_31)	SBNO2	protein_coding	Down
chr18	79903464	0.00452106	TTS_(ENST00000469369.5)	PQLC1	protein_coding	Down
chr8	70156215	0.00453003	exon_(ENST00000518287.6,_exon_11_of_21)	NCOA2	protein_coding	Down
chr16	88053465	0.00453485	intron_(ENST00000479780.6,_intron_10_of_11)	BANP	protein_coding	Down
chr6	159712542	0.00454163	TTS_(ENST00000403291.1)	RP1-56L9.3	processed_pseudogene	Down
chr2	74330986	0.00454425	intron_(ENST00000377634.8,_intron_4_of_30)	SLC4A5	protein_coding	Down
chr21	41829637	0.00454499	intron_(ENST00000447207.6,_intron_10_of_24)	PRDM15	protein_coding	Down
chr21	39920101	0.00454693	intron_(ENST00000467565.1,_intron_2_of_2)	PCP4	protein_coding	Down
chr12	7083572	0.00454777	intron_(ENST00000602298.2,_intron_2_of_3)	C1R	protein_coding	Down
chr1	234098384	0.00455905	intron_(ENST00000366618.7,_intron_2_of_7)	SLC35F3	protein_coding	Down
chr2	240613969	0.00456919	intron_(ENST00000319838.9,_intron_2_of_5)	GPR35	protein_coding	Down
chr2	54631401	0.00457236	exon_(ENST00000333896.5,_exon_15_of_31)	SPTBN1	protein_coding	Down
chr9	136723656	0.00458434	exon_(ENST00000371691.5,_exon_3_of_3)	FAM69B	protein_coding	Down
chr6	3146636	0.00459597	intron_(ENST00000423798.1,_intron_1_of_1)	BPHL	protein_coding	Down
chr11	88294096	0.00460995	exon_(ENST00000227266.9,_exon_7_of_7)	CTSC	protein_coding	Down
chr15	22465959	0.00461184	exon_(ENST00000620691.4,_exon_9_of_11)	GOLGA6L22	protein_coding	Down
chr5	178204631	0.00461629	promoter-TSS_(ENST00000504796.1)	HNRNPAB	protein_coding	Down
chr21	39920355	0.00463009	intron_(ENST00000467565.1,_intron_2_of_2)	PCP4	protein_coding	Down
chr21	39919725	0.00463009	intron_(ENST00000467565.1,_intron_2_of_2)	PCP4	protein_coding	Down
chr6	158766922	0.0046331	exon_(ENST00000337147.11,_exon_13_of_13)	EZR	protein_coding	Down
chr9	93672225	0.00466368	intron_(ENST00000359246.8,_intron_17_of_21)	PHF2	protein_coding	Down
chr12	67658311	0.00466368	TTS_(ENST00000319833.6)	DYRK2	protein_coding	Down
chr7	139704157	0.00466368	intron_(ENST00000428878.6,_intron_2_of_14)	HIPK2	protein_coding	Down
chr14	95417126	0.00467409	TTS_(ENST00000334258.9)	SYNE3	protein_coding	Down
chr18	80046035	0.0046807	promoter-TSS_(ENST00000562391.5)	RP11-795F19.1	protein_coding	Down
chr16	49506511	0.00468767	intron_(ENST00000562520.1,_intron_7_of_7)	ZNF423	protein_coding	Down
chr4	3512873	0.00469703	TTS_(ENST00000296325.9)	LRPAP1	protein_coding	Down
chr19	5020323	0.00471107	intron_(ENST00000381759.8,_intron_2_of_11)	KDM4B	protein_coding	Down
chr1	231733159	0.00471289	intron_(ENST00000366632.6,_intron_3_of_8)	DISC1	protein_coding	Down
chr13	112840280	0.00472381	intron_(ENST00000489577.1,_intron_1_of_3)	ATP11A	protein_coding	Down
chr3	126863495	0.00472613	intron_(ENST00000515867.1,_intron_1_of_2)	CHCHD6	protein_coding	Down
chr13	114012756	0.00473123	intron_(ENST00000334062.7,_intron_15_of_23)	RASA3	protein_coding	Down
chr5	179863937	0.00475353	exon_(ENST00000519746.5,_exon_8_of_8)	TBC1D9B	protein_coding	Down
chr10	72275234	0.00476302	TTS_(ENST00000471240.1)	DDIT4	protein_coding	Down
chr20	59687233	0.00477844	intron_(ENST00000355648.8,_intron_1_of_12)	PHACTR3	protein_coding	Down
chr2	233144051	0.00477844	intron_(ENST00000359570.9,_intron_6_of_26)	INPP5D	protein_coding	Down
chr2	237543788	0.0048267	intron_(ENST00000410032.5,_intron_10_of_13)	MLPH	protein_coding	Down
chr7	56104453	0.00482885	exon_(ENST00000473095.1,_exon_2_of_3)	CHCHD2	protein_coding	Down
chr2	240985211	0.00484474	intron_(ENST00000425110.1,_intron_1_of_1)	AC104809.2	antisense	Down
chr5	176871879	0.00485983	intron_(ENST00000509580.2,_intron_7_of_15)	UNC5A	protein_coding	Down
chr21	35994354	0.00486412	intron_(ENST00000475045.6,_intron_1_of_12)	RUNX1	protein_coding	Down
chr4	185190927	0.00486653	exon_(ENST00000503223.1,_exon_3_of_3)	CFAP97	protein_coding	Down
chr9	36837376	0.00486823	exon_(ENST00000358127.8,_exon_10_of_10)	PAX5	protein_coding	Down
chr9	89371954	0.00489349	intron_(ENST00000429836.5,_intron_14_of_16)	SEMA4D	protein_coding	Down
chr12	122095074	0.00489454	intron_(ENST00000319080.11,_intron_1_of_16)	MLXIP	protein_coding	Down
chr2	9305196	0.00491426	intron_(ENST00000281419.7,_intron_3_of_27)	ASAP2	protein_coding	Down
chr12	107497251	0.00492057	intron_(ENST00000415943.6,_intron_1_of_4)	BTBD11	protein_coding	Down
chr8	140272376	0.00492057	intron_(ENST00000438773.2,_intron_15_of_22)	TRAPPC9	protein_coding	Down
chr4	7454861	0.0049207	intron_(ENST00000507866.6,_intron_2_of_26)	SORCS2	protein_coding	Down
chr19	46918927	0.00492891	exon_(ENST00000404338.7,_exon_1_of_6)	ARHGAP35	protein_coding	Down
chr9	134654654	0.00492902	intron_(ENST00000464187.1,_intron_1_of_5)	COL5A1	protein_coding	Down
chr1	231732980	0.00493172	intron_(ENST00000366632.6,_intron_3_of_8)	DISC1	protein_coding	Down
chr12	107529054	0.00494536	intron_(ENST00000490090.6,_intron_2_of_14)	BTBD11	protein_coding	Down
chr12	113158722	0.00494823	TTS_(ENST00000551912.1)	DDX54	miRNA	Down
chr8	141469178	0.00494947	intron_(ENST00000521053.5,_intron_15_of_27)	MROH5	polymorphic_pseudogene	Down
chr7	158071753	0.00494947	intron_(ENST00000389418.8,_intron_11_of_22)	PTPRN2	protein_coding	Down
chr22	35838407	0.00495039	intron_(ENST00000397305.3,_intron_1_of_4)	RBFOX2	protein_coding	Down
chr17	81532452	0.00495197	intron_(ENST00000334850.7,_intron_1_of_4)	FSCN2	protein_coding	Down
chr10	1340233	0.00496103	intron_(ENST00000381312.5,_intron_3_of_9)	ADARB2	protein_coding	Down
chr5	7372560	0.00496329	promoter-TSS_(ENST00000500616.2)	CTD-2296D1.5	lincRNA	Down
chr20	43458002	0.00498533	promoter-TSS_(ENST00000483871.6)	SRSF6	protein_coding	Down
chr2	226799211	0.0049999	promoter-TSS_(ENST00000607970.1)	RP11-395N3.2	lincRNA	Down
chr6	168659942	0.00500505	intron_(ENST00000392100.6,_intron_2_of_3)	SMOC2	protein_coding	Down
chr3	68127679	0.00500649	intron_(ENST00000496687.1,_intron_1_of_3)	FAM19A1	protein_coding	Down
chr1	6937676	0.00500749	intron_(ENST00000303635.11,_intron_3_of_22)	CAMTA1	protein_coding	Down
chr3	183492022	0.0050179	exon_(ENST00000468734.1,_exon_7_of_8)	KLHL6	protein_coding	Down
chr15	81002518	0.0050179	exon_(ENST00000267984.3,_exon_1_of_1)	MESDC1	protein_coding	Down
chr4	185827735	0.00502736	intron_(ENST00000415274.5,_intron_1_of_5)	SORBS2	protein_coding	Down
chr3	177197141	0.00504089	promoter-TSS_(ENST00000431421.5)	TBL1XR1	protein_coding	Down
chr12	122865588	0.00504386	exon_(ENST00000267202.6,_exon_4_of_4)	VPS37B	protein_coding	Down
chr21	44227646	0.00504395	exon_(ENST00000407780.7,_exon_7_of_7)	ICOSLG	protein_coding	Down
chr1	30894568	0.00504422	intron_(ENST00000339394.6,_intron_1_of_4)	SDC3	protein_coding	Down
chr3	198169181	0.00505795	intron_(ENST00000634862.1,_intron_1_of_14)	GTF2IP18	transcribed_unprocessed_pseudogene	Down
chr21	35049200	0.00507249	promoter-TSS_(ENST00000455571.5)	RUNX1	protein_coding	Down
chr6	34071438	0.00507302	intron_(ENST00000609278.1,_intron_2_of_9)	GRM4	protein_coding	Down
chrX	73851851	0.00510767	promoter-TSS_(ENST00000434839.2)	XIST	lincRNA	Down
chr17	80315136	0.00511275	promoter-TSS_(ENST00000576808.1)	CTD-2047H16.2	sense_intronic	Down
chr21	5034692	0.00511275	TTS_(ENST00000623903.3)	CH507-9B2.1	protein_coding	Down
chr21	44228935	0.00511275	exon_(ENST00000407780.7,_exon_7_of_7)	ICOSLG	protein_coding	Down
chr1	202624919	0.00513586	intron_(ENST00000367268.4,_intron_1_of_8)	SYT2	protein_coding	Down
chr6	168659528	0.00515533	intron_(ENST00000392100.6,_intron_2_of_3)	SMOC2	protein_coding	Down
chr19	17726801	0.00515541	promoter-TSS_(ENST00000597000.1)	MAP1S	protein_coding	Down
chr21	35993623	0.00519175	intron_(ENST00000475045.6,_intron_1_of_12)	RUNX1	protein_coding	Down
chr17	82244589	0.00519187	promoter-TSS_(ENST00000620937.1)	RP13-516M14.10	antisense	Down
chr16	2110700	0.00519512	promoter-TSS_(ENST00000487932.5)	PKD1	protein_coding	Down
chr14	100526858	0.00519845	TTS_(ENST00000554492.5)	WDR25	protein_coding	Down
chr11	61828213	0.00521058	promoter-TSS_(ENST00000521849.5)	FADS2	protein_coding	Down
chr3	51393985	0.00521374	exon_(ENST00000563281.1,_exon_1_of_1)	RBM15B	protein_coding	Down
chr18	75287527	0.00521759	exon_(ENST00000322038.5,_exon_2_of_2)	TSHZ1	protein_coding	Down
chr19	18468035	0.00521759	intron_(ENST00000262809.8,_intron_2_of_11)	ELL	protein_coding	Down
chr2	71617725	0.00521882	intron_(ENST00000258104.7,_intron_40_of_54)	DYSF	protein_coding	Down
chr14	68899457	0.00525342	intron_(ENST00000438964.6,_intron_8_of_20)	ACTN1	protein_coding	Down
chr2	17783969	0.00526998	exon_(ENST00000381254.6,_exon_14_of_14)	GEN1	protein_coding	Down
chr11	65891486	0.00527709	TTS_(ENST00000312562.6)	FOSL1	protein_coding	Down
chr11	77193284	0.00528045	intron_(ENST00000458637.6,_intron_31_of_48)	MYO7A	protein_coding	Down
chr11	1296737	0.00529577	intron_(ENST00000527938.5,_intron_1_of_2)	TOLLIP	protein_coding	Down
chr22	36680270	0.00529654	intron_(ENST00000300105.6,_intron_1_of_3)	CACNG2	protein_coding	Down
chr16	23316531	0.00529654	intron_(ENST00000307331.9,_intron_1_of_13)	SCNN1B	protein_coding	Down
chr8	55102860	0.00529672	exon_(ENST00000622811.1,_exon_1_of_4)	XKR4	protein_coding	Down
chr10	132573114	0.00529865	intron_(ENST00000368594.7,_intron_1_of_15)	INPP5A	protein_coding	Down
chr3	157148258	0.0053146	TTS_(ENST00000468977.5)	CCNL1	protein_coding	Down
chr13	97464381	0.00533384	exon_(ENST00000476869.1,_exon_3_of_3)	RAP2A	protein_coding	Down
chr3	25664500	0.00533848	promoter-TSS_(ENST00000264331.8)	TOP2B	protein_coding	Down
chr2	134152355	0.0053395	intron_(ENST00000481801.5,_intron_1_of_1)	MGAT5	protein_coding	Down
chr21	41830068	0.00534636	intron_(ENST00000447207.6,_intron_10_of_24)	PRDM15	protein_coding	Down
chr16	81669271	0.00536526	intron_(ENST00000537098.7,_intron_7_of_20)	CMIP	protein_coding	Down
chr21	44396481	0.00537423	intron_(ENST00000397928.5,_intron_12_of_31)	TRPM2	protein_coding	Down
chr9	89484700	0.00537587	intron_(ENST00000455551.6,_intron_1_of_19)	SEMA4D	protein_coding	Down
chr8	43199610	0.00539733	exon_(ENST00000519705.1,_exon_4_of_4)	HGSNAT	protein_coding	Down
chr1	234247651	0.00540612	intron_(ENST00000366618.7,_intron_3_of_7)	SLC35F3	protein_coding	Down
chr2	1597624	0.00540828	intron_(ENST00000438247.1,_intron_2_of_2)	AC144450.1	antisense	Down
chr8	142519629	0.00540849	intron_(ENST00000517894.5,_intron_19_of_30)	ADGRB1	protein_coding	Down
chr9	35913560	0.00541861	intron_(ENST00000638062.1,_intron_3_of_6)	SPAAR	protein_coding	Down
chr6	165749425	0.00543151	intron_(ENST00000580695.1,_intron_1_of_1)	PDE10A	protein_coding	Down
chr9	130277893	0.00543151	intron_(ENST00000624552.3,_intron_1_of_97)	HMCN2	protein_coding	Down
chr1	234098065	0.00544433	intron_(ENST00000366618.7,_intron_2_of_7)	SLC35F3	protein_coding	Down
chr7	158059873	0.00545502	intron_(ENST00000389418.8,_intron_11_of_22)	PTPRN2	protein_coding	Down
chr1	226960369	0.00545582	intron_(ENST00000489044.1,_intron_1_of_4)	ADCK3	protein_coding	Down
chr9	137242564	0.0054754	exon_(ENST00000340384.4,_exon_4_of_4)	TUBB4B	protein_coding	Down
chr21	42670324	0.00550148	intron_(ENST00000460989.5,_intron_1_of_13)	PDE9A	protein_coding	Down
chr21	43632207	0.00550148	intron_(ENST00000291560.6,_intron_5_of_8)	HSF2BP	protein_coding	Down
chr13	113989501	0.00550621	intron_(ENST00000334062.7,_intron_22_of_23)	RASA3	protein_coding	Down
chr6	3145250	0.0055115	intron_(ENST00000423798.1,_intron_1_of_1)	BPHL	protein_coding	Down
chr19	49108260	0.00551193	exon_(ENST00000598441.5,_exon_10_of_10)	SNRNP70	protein_coding	Down
chr7	57828845	0.00551658	intron_(ENST00000430646.1,_intron_1_of_2)	RP11-548K12.12	unprocessed_pseudogene	Down
chr20	61982259	0.00552491	promoter-TSS_(ENST00000608458.1)	TAF4	protein_coding	Down
chr16	16361312	0.00554115	exon_(ENST00000532739.1,_exon_10_of_31)	RP11-958N24.2	unprocessed_pseudogene	Down
chr9	131197833	0.00555935	TTS_(ENST00000531929.5)	NUP214	protein_coding	Down
chr7	102197120	0.00557179	exon_(ENST00000360264.7,_exon_15_of_24)	CUX1	protein_coding	Down
chr21	35993838	0.00557586	intron_(ENST00000475045.6,_intron_1_of_12)	RUNX1	protein_coding	Down
chr1	167697409	0.00560411	TTS_(ENST00000361496.3)	RCSD1	protein_coding	Down
chr8	143487955	0.00561667	intron_(ENST00000528401.1,_intron_1_of_1)	ZC3H3	protein_coding	Down
chr7	2731030	0.00562491	TTS_(ENST00000485329.1)	GNA12	protein_coding	Down
chr21	33263456	0.0056411	TTS_(ENST00000443073.5)	IFNAR2	antisense	Down
chr16	88054076	0.00565005	intron_(ENST00000479780.6,_intron_10_of_11)	BANP	protein_coding	Down
chr5	176872649	0.0056605	intron_(ENST00000509580.2,_intron_7_of_15)	UNC5A	protein_coding	Down
chr16	81669470	0.00568305	intron_(ENST00000537098.7,_intron_7_of_20)	CMIP	protein_coding	Down
chr12	132290784	0.00568826	intron_(ENST00000328957.12,_intron_1_of_10)	GALNT9	protein_coding	Down
chr6	80064617	0.00568902	exon_(ENST00000401578.2,_exon_1_of_1)	RP11-296E7.1	processed_pseudogene	Down
chr6	3146002	0.00571991	intron_(ENST00000423798.1,_intron_1_of_1)	BPHL	protein_coding	Down
chr3	150409206	0.00572317	exon_(ENST00000361875.7,_exon_1_of_4)	TSC22D2	protein_coding	Down
chr7	240290	0.00573256	intron_(ENST00000313766.5,_intron_3_of_9)	FAM20C	protein_coding	Down
chr16	23316084	0.00575473	intron_(ENST00000307331.9,_intron_1_of_13)	SCNN1B	protein_coding	Down
chr17	80314571	0.00576612	intron_(ENST00000508628.6,_intron_16_of_68)	RNF213	protein_coding	Down
chr11	69076809	0.00576947	intron_(ENST00000635811.1,_intron_13_of_26)	TPCN2	protein_coding	Down
chr9	89370832	0.00577652	intron_(ENST00000429836.5,_intron_14_of_16)	SEMA4D	protein_coding	Down
chr10	110964843	0.0057881	promoter-TSS_(ENST00000451838.1)	SHOC2	protein_coding	Down
chr10	133111824	0.00579554	intron_(ENST00000392606.2,_intron_2_of_3)	ADGRA1	protein_coding	Down
chr1	226960487	0.00579916	intron_(ENST00000489044.1,_intron_1_of_4)	ADCK3	protein_coding	Down
chr1	202625334	0.00579916	intron_(ENST00000367268.4,_intron_1_of_8)	SYT2	protein_coding	Down
chr15	88626577	0.00580029	promoter-TSS_(ENST00000557927.1)	AEN	protein_coding	Down
chrX	1297137	0.00581723	intron_(ENST00000486791.6,_intron_9_of_11)	CSF2RA	protein_coding	Down
chr7	45610802	0.0058297	intron_(ENST00000432715.5,_intron_4_of_9)	ADCY1	protein_coding	Down
chr7	1011638	0.00583283	intron_(ENST00000397100.6,_intron_2_of_4)	C7orf50	protein_coding	Down
chr9	134729732	0.00583283	intron_(ENST00000618395.4,_intron_6_of_65)	COL5A1	protein_coding	Down
chrX	71573926	0.00584452	TTS_(ENST00000373701.7)	OGT	protein_coding	Down
chr21	5037079	0.00584841	TTS_(ENST00000623960.3)	CH507-9B2.1	protein_coding	Down
chr1	27595372	0.00585032	intron_(ENST00000643219.1,_intron_2_of_4)	AHDC1	protein_coding	Down
chr8	69859353	0.00585152	TTS_(ENST00000531211.1)	RP11-159H10.1	processed_pseudogene	Down
chr15	40459159	0.005861	exon_(ENST00000560846.1,_exon_1_of_6)	BAHD1	protein_coding	Down
chr11	134308572	0.00586552	intron_(ENST00000455971.6,_intron_1_of_9)	GLB1L3	protein_coding	Down
chr6	29942608	0.0058685	promoter-TSS_(ENST00000461903.1)	HLA-A	protein_coding	Down
chr22	17876886	0.00586999	promoter-TSS_(ENST00000498345.1)	MICAL3	protein_coding	Down
chr13	112526354	0.0058816	intron_(ENST00000261965.7,_intron_13_of_21)	TUBGCP3	protein_coding	Down
chr5	172093560	0.00588286	promoter-TSS_(ENST00000517775.1)	STK10	protein_coding	Down
chr19	5649272	0.0058854	promoter-TSS_(ENST00000592396.1)	SAFB	protein_coding	Down
chr2	74330312	0.00591116	intron_(ENST00000377634.8,_intron_4_of_30)	SLC4A5	protein_coding	Down
chr2	60461111	0.00591116	promoter-TSS_(ENST00000479026.2)	BCL11A	protein_coding	Down
chr13	97434666	0.00591231	exon_(ENST00000476869.1,_exon_1_of_3)	RAP2A	protein_coding	Down
chr3	113886166	0.00591648	TTS_(ENST00000478867.1)	RP11-435F17.3	processed_pseudogene	Down
chr18	63198400	0.00593124	intron_(ENST00000333681.4,_intron_2_of_2)	BCL2	protein_coding	Down
chr12	123511612	0.00594878	intron_(ENST00000376874.8,_intron_2_of_6)	RILPL1	protein_coding	Down
chr16	57071436	0.00596249	intron_(ENST00000436936.5,_intron_37_of_47)	NLRC5	protein_coding	Down
chr2	234496269	0.00597517	exon_(ENST00000390645.2,_exon_1_of_1)	ARL4C	protein_coding	Down
chr2	32415556	0.00600012	exon_(ENST00000421745.6,_exon_10_of_74)	BIRC6	protein_coding	Down
chr21	40148971	0.006008	intron_(ENST00000404019.2,_intron_12_of_28)	DSCAM	protein_coding	Down
chr17	10297648	0.00601371	intron_(ENST00000609088.1,_intron_1_of_1)	RP11-401O9.4	antisense	Down
chr2	165666488	0.00603315	intron_(ENST00000342316.8,_intron_3_of_4)	CSRNP3	protein_coding	Down
chr12	20090724	0.00605678	intron_(ENST00000536666.1,_intron_2_of_2)	RP11-664H17.1	lincRNA	Down
chr12	107497426	0.00605678	intron_(ENST00000415943.6,_intron_1_of_4)	BTBD11	protein_coding	Down
chr7	2662189	0.00606276	TTS_(ENST00000429448.1)	TTYH3	protein_coding	Down
chr13	113988101	0.00608434	intron_(ENST00000334062.7,_intron_22_of_23)	RASA3	protein_coding	Down
chr9	93671613	0.00610439	intron_(ENST00000359246.8,_intron_17_of_21)	PHF2	protein_coding	Down
chr8	41621152	0.00611715	exon_(ENST00000518628.1,_exon_3_of_3)	AGPAT6	protein_coding	Down
chr11	122809962	0.00611944	exon_(ENST00000284273.5,_exon_14_of_14)	UBASH3B	protein_coding	Down
chr3	12936060	0.00613652	TTS_(ENST00000473088.1)	IQSEC1	protein_coding	Down
chr17	80840718	0.00614478	intron_(ENST00000544334.6,_intron_10_of_29)	RPTOR	protein_coding	Down
chr19	1877095	0.00614789	promoter-TSS_(ENST00000565797.2)	CTB-31O20.2	lincRNA	Down
chr12	128189552	0.00615985	intron_(ENST00000620052.1,_intron_1_of_1)	RP11-417O18.2	lincRNA	Down
chr1	201007467	0.00616114	intron_(ENST00000461742.6,_intron_3_of_34)	KIF21B	protein_coding	Down
chr1	12090208	0.00616784	intron_(ENST00000263932.6,_intron_2_of_14)	TNFRSF8	protein_coding	Down
chr12	753726	0.00617371	exon_(ENST00000340908.8,_exon_1_of_28)	WNK1	protein_coding	Down
chr1	167704907	0.00621519	exon_(ENST00000537350.5,_exon_6_of_6)	RCSD1	protein_coding	Down
chr3	49013681	0.00622212	promoter-TSS_(ENST00000498023.1)	WDR6	protein_coding	Down
chr8	8890595	0.00622212	exon_(ENST00000276282.6,_exon_1_of_3)	MFHAS1	protein_coding	Down
chr4	87047363	0.00624749	TTS_(ENST00000511442.1)	AFF1	protein_coding	Down
chr1	68161585	0.00631497	TTS_(ENST00000422584.1)	RP11-518D3.3	processed_pseudogene	Down
chr6	44300437	0.0063254	TTS_(ENST00000491573.1)	AARS2	protein_coding	Down
chr12	121641633	0.0063254	TTS_(ENST00000611718.1)	ORAI1	protein_coding	Down
chr7	35694413	0.00633734	promoter-TSS_(ENST00000605778.1)	RP11-379H18.1	antisense	Down
chr2	62222894	0.00634498	exon_(ENST00000301998.4,_exon_2_of_2)	B3GNT2	protein_coding	Down
chr2	134449131	0.00634498	exon_(ENST00000281923.3,_exon_16_of_16)	MGAT5	protein_coding	Down
chr11	1098581	0.00636675	exon_(ENST00000361558.7,_exon_30_of_49)	MUC2	protein_coding	Down
chr7	158441805	0.00637444	intron_(ENST00000389416.8,_intron_1_of_21)	PTPRN2	protein_coding	Down
chr12	65170325	0.00638721	promoter-TSS_(ENST00000621847.1)	RP11-305O6.4	sense_intronic	Down
chr11	1097300	0.0063916	exon_(ENST00000361558.7,_exon_30_of_49)	MUC2	protein_coding	Down
chr21	43030040	0.00640347	TTS_(ENST00000557820.5)	PKNOX1	protein_coding	Down
chr8	1572547	0.00641959	intron_(ENST00000421627.7,_intron_6_of_14)	DLGAP2	protein_coding	Down
chr7	158071277	0.00642467	intron_(ENST00000389418.8,_intron_11_of_22)	PTPRN2	protein_coding	Down
chr9	134685785	0.00643353	intron_(ENST00000464187.1,_intron_1_of_5)	COL5A1	protein_coding	Down
chr1	231421680	0.00644685	exon_(ENST00000366641.3,_exon_1_of_5)	EGLN1	protein_coding	Down
chr13	113986111	0.00645643	intron_(ENST00000334062.7,_intron_22_of_23)	RASA3	protein_coding	Down
chr2	74331238	0.00646918	intron_(ENST00000377634.8,_intron_4_of_30)	SLC4A5	protein_coding	Down
chr16	2110005	0.00650372	promoter-TSS_(ENST00000487932.5)	PKD1	protein_coding	Down
chr3	195110754	0.00651422	intron_(ENST00000418940.5,_intron_4_of_4)	XXYLT1	protein_coding	Down
chr21	46123672	0.00651422	intron_(ENST00000397763.5,_intron_20_of_26)	COL6A2	protein_coding	Down
chr11	1096393	0.00651802	exon_(ENST00000361558.7,_exon_30_of_49)	MUC2	protein_coding	Down
chr15	45462397	0.00652505	intron_(ENST00000558536.5,_intron_2_of_4)	RP11-519G16.3	antisense	Down
chr21	41829454	0.00652817	intron_(ENST00000447207.6,_intron_10_of_24)	PRDM15	protein_coding	Down
chr8	141168222	0.00653498	exon_(ENST00000518668.5,_exon_12_of_22)	DENND3	protein_coding	Down
chr7	151855068	0.00654028	intron_(ENST00000474383.1,_intron_1_of_1)	PRKAG2	protein_coding	Down
chr3	37016518	0.00657745	TTS_(ENST00000494408.1)	AC011816.4	processed_pseudogene	Down
chr5	138468067	0.0065819	exon_(ENST00000239938.4,_exon_2_of_2)	EGR1	protein_coding	Down
chr20	37975254	0.00659316	TTS_(ENST00000362813.1)	RN7SKP185	misc_RNA	Down
chr8	142519810	0.00659563	intron_(ENST00000517894.5,_intron_19_of_30)	ADGRB1	protein_coding	Down
chr6	30685601	0.0065982	promoter-TSS_(ENST00000615892.4)	PPP1R18	protein_coding	Down
chr8	93734501	0.00660667	TTS_(ENST00000517998.1)	RP11-10N23.4	antisense	Down
chr2	229564088	0.00661577	intron_(ENST00000341772.4,_intron_4_of_12)	DNER	protein_coding	Down
chr1	148149690	0.00663008	TTS_(ENST00000358206.4)	ABHD17AP1	unprocessed_pseudogene	Down
chr2	238870378	0.00664238	intron_(ENST00000612363.1,_intron_1_of_1)	TWIST2	protein_coding	Down
chr4	6004384	0.00665185	intron_(ENST00000531445.2,_intron_3_of_11)	C4orf50	protein_coding	Down
chr9	89059550	0.00665789	intron_(ENST00000375835.8,_intron_6_of_11)	SHC3	protein_coding	Down
chr8	142347735	0.00667871	intron_(ENST00000520166.5,_intron_1_of_12)	TSNARE1	protein_coding	Down
chr21	43982449	0.00668709	TTS_(ENST00000467358.5)	AGPAT3	protein_coding	Down
chr16	29664385	0.00669488	exon_(ENST00000395389.2,_exon_2_of_2)	SPN	protein_coding	Down
chr15	40459468	0.00670273	exon_(ENST00000560846.1,_exon_1_of_6)	BAHD1	protein_coding	Down
chr8	141469438	0.00670632	intron_(ENST00000521053.5,_intron_15_of_27)	MROH5	polymorphic_pseudogene	Down
chr3	68127825	0.00670632	intron_(ENST00000496687.1,_intron_1_of_3)	FAM19A1	protein_coding	Down
chr7	154779036	0.00670632	intron_(ENST00000427557.1,_intron_8_of_23)	DPP6	protein_coding	Down
chr18	76380120	0.00674239	exon_(ENST00000443185.6,_exon_4_of_7)	ZNF516	protein_coding	Down
chr6	157207451	0.00675225	exon_(ENST00000636227.1,_exon_5_of_5)	ARID1B	protein_coding	Down
chr18	8800968	0.00676622	promoter-TSS_(ENST00000609424.1)	RP11-674N23.4	sense_intronic	Down
chr18	70325690	0.00676622	TTS_(ENST00000578377.1)	SOCS6	protein_coding	Down
chr13	113588955	0.00676952	intron_(ENST00000375370.9,_intron_2_of_11)	TFDP1	protein_coding	Down
chr11	134308225	0.00678503	intron_(ENST00000455971.6,_intron_1_of_9)	GLB1L3	protein_coding	Down
chr10	15149523	0.00680149	intron_(ENST00000378150.1,_intron_1_of_12)	NMT2	protein_coding	Down
chr7	158441278	0.00680149	intron_(ENST00000389416.8,_intron_1_of_21)	PTPRN2	protein_coding	Down
chr13	112873072	0.0068084	promoter-TSS_(ENST00000493489.1)	ATP11A	protein_coding	Down
chr1	6599291	0.00681816	exon_(ENST00000496707.5,_exon_2_of_4)	KLHL21	protein_coding	Down
chr22	35343741	0.00684233	promoter-TSS_(ENST00000492723.1)	TOM1	protein_coding	Down
chr11	1099141	0.00687733	exon_(ENST00000361558.7,_exon_30_of_49)	MUC2	protein_coding	Down
chr9	134714399	0.00692752	intron_(ENST00000618395.4,_intron_4_of_65)	COL5A1	protein_coding	Down
chr10	102139757	0.00692752	exon_(ENST00000278070.6,_exon_5_of_14)	PPRC1	protein_coding	Down
chr8	143599351	0.00692752	exon_(ENST00000533749.5,_exon_1_of_5)	EEF1D	protein_coding	Down
chr6	34071597	0.00694772	intron_(ENST00000609278.1,_intron_2_of_9)	GRM4	protein_coding	Down
chr21	36258063	0.00694898	intron_(ENST00000463668.1,_intron_5_of_5)	DOPEY2	protein_coding	Down
chr20	26074307	0.00698999	TTS_(ENST00000439881.1)	FAM182A	processed_transcript	Down
chr4	7724835	0.00703365	intron_(ENST00000507866.6,_intron_19_of_26)	SORCS2	protein_coding	Down
chr2	71571610	0.00703509	TTS_(ENST00000461565.1)	DYSF	protein_coding	Down
chr5	3446593	0.00704437	intron_(ENST00000505443.1,_intron_2_of_4)	RP11-121L11.1	lincRNA	Down
chr5	7371529	0.00704844	intron_(ENST00000513219.1,_intron_1_of_2)	CTD-2296D1.4	antisense	Down
chr1	154714397	0.00705052	intron_(ENST00000618040.4,_intron_7_of_8)	KCNN3	protein_coding	Down
chr21	42257882	0.00706388	intron_(ENST00000398437.1,_intron_1_of_15)	ABCG1	protein_coding	Down
chrX	3607781	0.0070855	promoter-TSS_(ENST00000384602.1)	RNU6-146P	snRNA	Down
chr7	151841574	0.00708934	intron_(ENST00000474383.1,_intron_1_of_1)	PRKAG2	protein_coding	Down
chr4	189837469	0.00710128	intron_(ENST00000508156.5,_intron_3_of_3)	AF146191.4	lincRNA	Down
chr18	3741090	0.00711099	intron_(ENST00000400155.5,_intron_3_of_9)	DLGAP1	protein_coding	Down
chr7	157482678	0.00711834	intron_(ENST00000444158.1,_intron_2_of_3)	AC006372.4	lincRNA	Down
chr6	47232816	0.00711834	exon_(ENST00000296861.2,_exon_6_of_6)	TNFRSF21	protein_coding	Down
chr17	80313913	0.0071209	intron_(ENST00000508628.6,_intron_16_of_68)	RNF213	protein_coding	Down
chr4	7454932	0.00713999	intron_(ENST00000507866.6,_intron_2_of_26)	SORCS2	protein_coding	Down
chr2	10312779	0.0071531	intron_(ENST00000381765.7,_intron_1_of_5)	HPCAL1	protein_coding	Down
chr2	86027377	0.00716529	TTS_(ENST00000471427.1)	POLR1A	protein_coding	Down
chr2	65021300	0.00716529	TTS_(ENST00000531327.5)	SLC1A4	protein_coding	Down
chr21	40139785	0.00719313	intron_(ENST00000404019.2,_intron_14_of_28)	DSCAM	protein_coding	Down
chr2	233176718	0.00725403	intron_(ENST00000359570.9,_intron_17_of_26)	INPP5D	protein_coding	Down
chr7	158071627	0.00726992	intron_(ENST00000389418.8,_intron_11_of_22)	PTPRN2	protein_coding	Down
chr3	195785013	0.00727883	exon_(ENST00000470451.5,_exon_2_of_24)	MUC4	protein_coding	Down
chr17	83172998	0.00728012	intron_(ENST00000572343.1,_intron_2_of_2)	AC139099.4	lincRNA	Down
chr9	130277767	0.00729404	intron_(ENST00000624552.3,_intron_1_of_97)	HMCN2	protein_coding	Down
chr11	66858338	0.00732064	TTS_(ENST00000531590.1)	LRFN4	protein_coding	Down
chr5	178121851	0.00733817	exon_(ENST00000274605.5,_exon_5_of_5)	RP11-889L3.3	protein_coding	Down
chr22	44213738	0.00735871	exon_(ENST00000624215.1,_exon_1_of_1)	RP4-671O14.7	antisense	Down
chr18	80136151	0.00735871	TTS_(ENST00000560561.1)	ADNP2	protein_coding	Down
chr8	1571987	0.0073656	intron_(ENST00000421627.7,_intron_6_of_14)	DLGAP2	protein_coding	Down
chr2	126696351	0.00736861	exon_(ENST00000259254.8,_exon_4_of_4)	GYPC	protein_coding	Down
chr8	3651850	0.00737367	intron_(ENST00000537824.2,_intron_5_of_67)	CSMD1	protein_coding	Down
chr21	7775870	0.00737852	intron_(ENST00000623661.1,_intron_4_of_4)	SMIM11B	protein_coding	Down
chr1	40861419	0.00738577	exon_(ENST00000372638.3,_exon_1_of_1)	CITED4	protein_coding	Down
chr20	61376080	0.00740247	intron_(ENST00000614565.4,_intron_2_of_15)	CDH4	protein_coding	Down
chr21	41694384	0.00740902	intron_(ENST00000413718.1,_intron_2_of_2)	NCRNA00111	lincRNA	Down
chr4	140153874	0.00741836	promoter-TSS_(ENST00000502696.1)	MAML3	protein_coding	Down
chr18	46397811	0.00741836	intron_(ENST00000586604.5,_intron_1_of_5)	RNF165	protein_coding	Down
chr1	154714516	0.0074454	intron_(ENST00000618040.4,_intron_7_of_8)	KCNN3	protein_coding	Down
chr1	89713493	0.00746078	exon_(ENST00000370454.8,_exon_3_of_3)	LRRC8C	protein_coding	Down
chr12	131199345	0.00747773	intron_(ENST00000376678.6,_intron_1_of_4)	RP11-638F5.1	lincRNA	Down
chr8	21766867	0.00751002	intron_(ENST00000518077.5,_intron_1_of_6)	GFRA2	protein_coding	Down
chr11	131680657	0.00752442	intron_(ENST00000436745.5,_intron_2_of_2)	NTM	protein_coding	Down
chr13	112873212	0.00755026	promoter-TSS_(ENST00000493489.1)	ATP11A	protein_coding	Down
chr11	73405154	0.00758904	promoter-TSS_(ENST00000536855.1)	RP11-809N8.4	antisense	Down
chr15	75639372	0.00759669	promoter-TSS_(ENST00000621523.1)	CTD-2026K11.4	antisense	Down
chr7	50335400	0.00759712	intron_(ENST00000426121.1,_intron_1_of_1)	IKZF1	protein_coding	Down
chr2	234683179	0.00760495	intron_(ENST00000629370.1,_intron_1_of_2)	LINC01173	lincRNA	Down
chr15	29950020	0.00761168	intron_(ENST00000473741.1,_intron_1_of_1)	TJP1	protein_coding	Down
chr17	75154420	0.00762772	promoter-TSS_(ENST00000470924.5)	HN1	protein_coding	Down
chr15	81001260	0.00764516	exon_(ENST00000267984.3,_exon_1_of_1)	MESDC1	protein_coding	Down
chr18	11851513	0.00764609	TTS_(ENST00000586474.1)	RP11-78A19.3	antisense	Down
chr6	137879251	0.00765299	TTS_(ENST00000485192.1)	TNFAIP3	protein_coding	Down
chr16	29197288	0.00765299	intron_(ENST00000641956.1,_intron_1_of_7)	RP11-426C22.12	processed_transcript	Down
chr21	38913856	0.00766695	promoter-TSS_(ENST00000626259.2)	AF064858.6	lincRNA	Down
chr19	4035826	0.00768425	intron_(ENST00000262971.2,_intron_9_of_10)	PIAS4	protein_coding	Down
chr14	95258304	0.00771108	intron_(ENST00000298912.8,_intron_1_of_12)	CLMN	protein_coding	Down
chr2	1281459	0.00771303	intron_(ENST00000471239.1,_intron_2_of_4)	SNTG2	protein_coding	Down
chr6	3145327	0.00771442	intron_(ENST00000423798.1,_intron_1_of_1)	BPHL	protein_coding	Down
chr19	16553229	0.00772881	promoter-TSS_(ENST00000593812.1)	SLC35E1	protein_coding	Down
chr9	35914358	0.007742	intron_(ENST00000638062.1,_intron_3_of_6)	SPAAR	protein_coding	Down
chr22	32329922	0.00774727	intron_(ENST00000446543.1,_intron_1_of_1)	RP1-149A16.12	antisense	Down
chr3	9476103	0.00774756	TTS_(ENST00000413704.5)	SETD5	protein_coding	Down
chr20	25781761	0.0077672	intron_(ENST00000584071.1,_intron_2_of_2)	FAM182B	protein_coding	Down
chr11	85664601	0.00777451	promoter-TSS_(ENST00000528561.5)	CREBZF	protein_coding	Down
chr2	217990038	0.00777955	intron_(ENST00000465306.1,_intron_1_of_1)	TNS1	protein_coding	Down
chr21	8397790	0.00778166	intron_(ENST00000623860.2,_intron_2_of_6)	CH507-528H12.1	lincRNA	Down
chr6	393153	0.00779102	promoter-TSS_(ENST00000469834.1)	IRF4	protein_coding	Down
chr21	41694180	0.00783916	intron_(ENST00000413718.1,_intron_2_of_2)	NCRNA00111	lincRNA	Down
chr21	39479250	0.00783916	intron_(ENST00000458295.5,_intron_3_of_5)	SH3BGR	protein_coding	Down
chr21	43605301	0.00783916	intron_(ENST00000291560.6,_intron_7_of_8)	HSF2BP	protein_coding	Down
chr21	45437681	0.00788657	intron_(ENST00000400337.6,_intron_2_of_41)	COL18A1	protein_coding	Down
chr9	127815340	0.00788868	promoter-TSS_(ENST00000439298.5)	RP11-228B15.4	antisense	Down
chr9	133383337	0.00788925	intron_(ENST00000371957.3,_intron_2_of_17)	STKLD1	protein_coding	Down
chr7	159018195	0.00790824	intron_(ENST00000413238.1,_intron_1_of_3)	LINC00689	processed_transcript	Down
chr12	129388594	0.00794604	intron_(ENST00000422113.6,_intron_3_of_8)	TMEM132D	protein_coding	Down
chr17	21407531	0.00797008	intron_(ENST00000331718.5,_intron_1_of_2)	KCNJ12	protein_coding	Down
chr21	41693869	0.00797008	intron_(ENST00000413718.1,_intron_2_of_2)	NCRNA00111	lincRNA	Down
chr3	49012671	0.0079934	TTS_(ENST00000473238.6)	WDR6	protein_coding	Down
chr4	87135888	0.0079941	TTS_(ENST00000544085.5)	AFF1	protein_coding	Down
chr4	6004196	0.00804705	intron_(ENST00000531445.2,_intron_3_of_11)	C4orf50	protein_coding	Down
chr10	15149351	0.00805796	intron_(ENST00000378150.1,_intron_1_of_12)	NMT2	protein_coding	Down
chr11	1171008	0.00805973	intron_(ENST00000621226.2,_intron_15_of_48)	MUC5AC	protein_coding	Down
chr9	114381269	0.00806272	exon_(ENST00000374088.7,_exon_2_of_22)	AKNA	protein_coding	Down
chr13	21140906	0.00807005	promoter-TSS_(ENST00000467636.1)	SAP18	protein_coding	Down
chr1	42682523	0.00807346	promoter-TSS_(ENST00000321358.11)	YBX1	protein_coding	Down
chr7	57636806	0.00809551	intron_(ENST00000511350.2,_intron_2_of_3)	RP11-368M16.3	transcribed_processed_pseudogene	Down
chr3	195777919	0.00809551	intron_(ENST00000349607.8,_intron_1_of_22)	MUC4	protein_coding	Down
chr8	139872434	0.00809735	intron_(ENST00000519482.1,_intron_1_of_2)	TRAPPC9	protein_coding	Down
chr5	172098899	0.0080994	intron_(ENST00000517524.5,_intron_3_of_3)	STK10	protein_coding	Down
chrX	154460408	0.00810165	exon_(ENST00000369682.4,_exon_2_of_33)	PLXNA3	protein_coding	Down
chr17	80313652	0.00811328	intron_(ENST00000508628.6,_intron_16_of_68)	RNF213	protein_coding	Down
chr10	99027690	0.0081805	intron_(ENST00000370546.5,_intron_3_of_12)	HPSE2	protein_coding	Down
chr8	80636818	0.0081805	exon_(ENST00000327835.7,_exon_9_of_9)	ZNF704	protein_coding	Down
chr6	169371905	0.0081805	intron_(ENST00000433388.5,_intron_1_of_1)	RP1-137D17.1	lincRNA	Down
chr7	158058300	0.0081805	intron_(ENST00000389418.8,_intron_11_of_22)	PTPRN2	protein_coding	Down
chr3	121835337	0.00821276	promoter-TSS_(ENST00000490477.1)	EAF2	protein_coding	Down
chr21	26021979	0.00826287	TTS_(ENST00000463070.1)	APP	protein_coding	Down
chr1	226978044	0.00829095	TTS_(ENST00000476488.1)	ADCK3	protein_coding	Down
chr3	197759157	0.00829504	intron_(ENST00000418169.5,_intron_2_of_5)	FYTTD1	protein_coding	Down
chr3	15052413	0.00829504	TTS_(ENST00000447299.1)	MRPS25	protein_coding	Down
chr3	197760883	0.00829504	intron_(ENST00000418169.5,_intron_2_of_5)	FYTTD1	protein_coding	Down
chr12	31981284	0.00829504	TTS_(ENST00000540924.5)	KIAA1551	protein_coding	Down
chr9	114278585	0.00829504	intron_(ENST00000494090.6,_intron_34_of_57)	COL27A1	protein_coding	Down
chr9	137582535	0.00829504	exon_(ENST00000298585.2,_exon_6_of_6)	ZMYND19	protein_coding	Down
chr1	15873118	0.00829934	promoter-TSS_(ENST00000438066.1)	SPEN	protein_coding	Down
chr16	81626583	0.00831562	intron_(ENST00000537098.7,_intron_3_of_20)	CMIP	protein_coding	Down
chr13	35958376	0.00832461	intron_(ENST00000360631.7,_intron_3_of_16)	DCLK1	protein_coding	Down
chr11	1094967	0.00832619	exon_(ENST00000361558.7,_exon_30_of_49)	MUC2	protein_coding	Down
chr21	42489187	0.0083335	intron_(ENST00000398352.3,_intron_2_of_7)	RSPH1	protein_coding	Down
chr2	10190792	0.00835752	intron_(ENST00000381786.7,_intron_3_of_3)	AC007240.1	protein_coding	Down
chr15	32365368	0.00836234	intron_(ENST00000568289.1,_intron_1_of_2)	RP11-717I24.1	lincRNA	Down
chr2	27082675	0.0083785	promoter-TSS_(ENST00000433140.1)	EMILIN1	protein_coding	Down
chr2	3296599	0.0083785	intron_(ENST00000398659.8,_intron_3_of_9)	TSSC1	protein_coding	Down
chr7	50334871	0.00838021	intron_(ENST00000426121.1,_intron_1_of_1)	IKZF1	protein_coding	Down
chr10	51698232	0.00838375	exon_(ENST00000331173.5,_exon_1_of_1)	CSTF2T	protein_coding	Down
chr17	315650	0.00839982	intron_(ENST00000575736.5,_intron_4_of_4)	RPH3AL	protein_coding	Down
chr21	6445554	0.00842028	exon_(ENST00000624406.3,_exon_17_of_17)	CBSL	protein_coding	Down
chr9	137050207	0.0084246	promoter-TSS_(ENST00000460614.1)	ENTPD2	protein_coding	Down
chr6	159711484	0.0085009	intron_(ENST00000537657.5,_intron_1_of_3)	SOD2	protein_coding	Down
chr2	9630487	0.00850845	promoter-TSS_(ENST00000460093.1)	YWHAQ	protein_coding	Down
chr5	36975993	0.00851096	TTS_(ENST00000505998.5)	NIPBL	protein_coding	Down
chr7	1011520	0.0085135	intron_(ENST00000397100.6,_intron_2_of_4)	C7orf50	protein_coding	Down
chr12	107462791	0.0085135	intron_(ENST00000415943.6,_intron_1_of_4)	BTBD11	protein_coding	Down
chr7	74759754	0.00851607	exon_(ENST00000621040.4,_exon_4_of_4)	GTF2I	protein_coding	Down
chr7	75186323	0.00851607	TTS_(ENST00000614592.4)	GTF2IP1	transcribed_unprocessed_pseudogene	Down
chrX	1362349	0.00853294	intron_(ENST00000381469.7,_intron_6_of_9)	IL3RA	protein_coding	Down
chr14	70978349	0.00853386	promoter-TSS_(ENST00000556846.1)	PCNX1	protein_coding	Down
chr21	38823206	0.00853642	exon_(ENST00000360214.7,_exon_11_of_11)	ETS2	protein_coding	Down
chr2	17784058	0.00854903	exon_(ENST00000381254.6,_exon_14_of_14)	GEN1	protein_coding	Down
chr2	233144760	0.00855465	intron_(ENST00000359570.9,_intron_6_of_26)	INPP5D	protein_coding	Down
chr1	23392374	0.00855873	intron_(ENST00000450454.6,_intron_8_of_10)	TCEA3	protein_coding	Down
chr4	6169991	0.00856702	intron_(ENST00000473053.5,_intron_1_of_13)	JAKMIP1	protein_coding	Down
chr2	237543199	0.00856702	intron_(ENST00000410032.5,_intron_10_of_13)	MLPH	protein_coding	Down
chr2	238902895	0.00856702	intron_(ENST00000612363.1,_intron_1_of_1)	TWIST2	protein_coding	Down
chr16	49626835	0.00858374	intron_(ENST00000562520.1,_intron_4_of_7)	ZNF423	protein_coding	Down
chr19	16132010	0.00860913	TTS_(ENST00000599676.1)	CTD-2231E14.8	antisense	Down
chr21	46311878	0.00861428	promoter-TSS_(ENST00000472607.1)	C21orf58	protein_coding	Down
chr6	44044620	0.00863355	intron_(ENST00000422059.5,_intron_1_of_4)	RP5-1120P11.1	antisense	Down
chr7	158085283	0.00863355	intron_(ENST00000389413.7,_intron_9_of_21)	PTPRN2	protein_coding	Down
chr11	66858800	0.00863437	intron_(ENST00000530187.1,_intron_1_of_2)	PC	protein_coding	Down
chr22	19909798	0.00864543	intron_(ENST00000542719.6,_intron_8_of_17)	TXNRD2	protein_coding	Down
chr14	104773282	0.0086664	promoter-TSS_(ENST00000554585.5)	AKT1	protein_coding	Down
chr18	79887003	0.0086752	intron_(ENST00000590307.1,_intron_1_of_1)	KCNG2	protein_coding	Down
chr15	45462152	0.00872052	TTS_(ENST00000559869.1)	RP11-519G16.3	antisense	Down
chr10	103701166	0.00872657	intron_(ENST00000355946.6,_intron_5_of_13)	SH3PXD2A	protein_coding	Down
chr21	42279388	0.00872657	intron_(ENST00000361802.6,_intron_5_of_14)	ABCG1	protein_coding	Down
chr3	12584445	0.0087402	TTS_(ENST00000471449.1)	RAF1	protein_coding	Down
chr21	43974727	0.0087402	intron_(ENST00000546158.1,_intron_6_of_8)	AGPAT3	protein_coding	Down
chr3	49056980	0.00877963	exon_(ENST00000357496.6,_exon_4_of_11)	QRICH1	protein_coding	Down
chr7	588957	0.00878057	intron_(ENST00000403562.5,_intron_7_of_10)	PRKAR1B	protein_coding	Down
chr18	76401802	0.0087896	intron_(ENST00000443185.6,_intron_3_of_6)	ZNF516	protein_coding	Down
chr10	132573400	0.00885265	intron_(ENST00000368594.7,_intron_1_of_15)	INPP5A	protein_coding	Down
chr16	953545	0.00886893	intron_(ENST00000566609.1,_intron_2_of_2)	LMF1	protein_coding	Down
chr16	89306200	0.00891382	promoter-TSS_(ENST00000646345.1)	ANKRD11	protein_coding	Down
chr4	152322933	0.00891875	exon_(ENST00000647183.1,_exon_10_of_10)	FBXW7	protein_coding	Down
chr2	12717950	0.00896112	promoter-TSS_(ENST00000405331.3)	TRIB2	protein_coding	Down
chr7	1871348	0.00902455	intron_(ENST00000402746.5,_intron_16_of_16)	MAD1L1	protein_coding	Down
chr22	29272400	0.00902635	exon_(ENST00000397938.6,_exon_3_of_17)	EWSR1	protein_coding	Down
chr2	226795914	0.0090271	promoter-TSS_(ENST00000498335.1)	IRS1	protein_coding	Down
chr11	1096756	0.00905051	exon_(ENST00000361558.7,_exon_30_of_49)	MUC2	protein_coding	Down
chr13	106492914	0.00905768	exon_(ENST00000643990.1,_exon_4_of_4)	EFNB2	protein_coding	Down
chr5	33626459	0.00906244	intron_(ENST00000504830.5,_intron_13_of_23)	ADAMTS12	protein_coding	Down
chr12	130626601	0.00909179	intron_(ENST00000541840.2,_intron_2_of_6)	RIMBP2	protein_coding	Down
chr3	195777417	0.00909179	intron_(ENST00000349607.8,_intron_1_of_22)	MUC4	protein_coding	Down
chr7	158440519	0.00909179	intron_(ENST00000389416.8,_intron_1_of_21)	PTPRN2	protein_coding	Down
chr9	96027040	0.00913268	intron_(ENST00000580908.1,_intron_1_of_1)	LINC00092	lincRNA	Down
chr1	15873617	0.00915283	exon_(ENST00000438066.1,_exon_1_of_4)	SPEN	protein_coding	Down
chr14	102209699	0.009169	TTS_(ENST00000558448.5)	WDR20	protein_coding	Down
chr7	102447110	0.00920441	TTS_(ENST00000495936.5)	ORAI2	protein_coding	Down
chr11	57485058	0.00923234	exon_(ENST00000528450.5,_exon_15_of_15)	SLC43A1	protein_coding	Down
chr1	155868226	0.00926195	exon_(ENST00000368324.4,_exon_2_of_4)	SYT11	protein_coding	Down
chr4	777342	0.00927512	intron_(ENST00000507446.1,_intron_1_of_1)	RP11-440L14.1	antisense	Down
chr20	18022450	0.00928276	intron_(ENST00000486776.5,_intron_2_of_3)	OVOL2	protein_coding	Down
chr16	18341674	0.0092938	TTS_(ENST00000538220.1)	RP11-1212A22.1	transcribed_unprocessed_pseudogene	Down
chr21	44183458	0.0093204	intron_(ENST00000645813.1,_intron_3_of_5)	AP001055.8	protein_coding	Down
chr12	512834	0.00932137	intron_(ENST00000535680.5,_intron_1_of_6)	B4GALNT3	protein_coding	Down
chr3	38253615	0.00932137	exon_(ENST00000311806.7,_exon_18_of_18)	OXSR1	protein_coding	Down
chr5	137752961	0.0093417	exon_(ENST00000314940.6,_exon_1_of_1)	HNRNPA0	protein_coding	Down
chr21	31671768	0.00935351	exon_(ENST00000399804.5,_exon_20_of_20)	SCAF4	protein_coding	Down
chr11	72014613	0.00936808	promoter-TSS_(ENST00000541584.5)	NUMA1	protein_coding	Down
chr2	237544297	0.00940827	intron_(ENST00000410032.5,_intron_10_of_13)	MLPH	protein_coding	Down
chr17	82639893	0.00945818	intron_(ENST00000571817.5,_intron_2_of_7)	WDR45B	protein_coding	Down
chr21	38383252	0.00947245	exon_(ENST00000453032.6,_exon_9_of_9)	ERG	protein_coding	Down
chr21	40148703	0.00952063	intron_(ENST00000404019.2,_intron_12_of_28)	DSCAM	protein_coding	Down
chr9	134715986	0.0095423	intron_(ENST00000618395.4,_intron_4_of_65)	COL5A1	protein_coding	Down
chrM	4357	0.00955309	promoter-TSS_(ENST00000387372.1)	MT-TQ	Mt_tRNA	Down
chr13	113056518	0.00957554	intron_(ENST00000397030.5,_intron_4_of_27)	MCF2L	protein_coding	Down
chr11	75006008	0.00958041	TTS_(ENST00000531619.1)	NEU3	protein_coding	Down
chr5	172076257	0.0096061	intron_(ENST00000176763.9,_intron_12_of_18)	STK10	protein_coding	Down
chr8	1770994	0.0096388	promoter-TSS_(ENST00000635773.1)	RP11-439C15.6	protein_coding	Down
chr1	15873959	0.0096571	exon_(ENST00000438066.1,_exon_1_of_4)	SPEN	protein_coding	Down
chr2	124517710	0.00967351	intron_(ENST00000431078.1,_intron_8_of_23)	CNTNAP5	protein_coding	Down
chr4	7453710	0.00967351	intron_(ENST00000507866.6,_intron_2_of_26)	SORCS2	protein_coding	Down
chr2	152074357	0.00967351	intron_(ENST00000636496.1,_intron_2_of_3)	CACNB4	protein_coding	Down
chr2	237542800	0.00967351	intron_(ENST00000410032.5,_intron_10_of_13)	MLPH	protein_coding	Down
chr1	244054709	0.00968226	exon_(ENST00000358704.4,_exon_2_of_2)	ZBTB18	protein_coding	Down
chr7	158085451	0.00968374	intron_(ENST00000389413.7,_intron_9_of_21)	PTPRN2	protein_coding	Down
chr15	41767185	0.00970052	exon_(ENST00000566586.5,_exon_22_of_22)	MGA	protein_coding	Down
chr22	43497002	0.00970683	intron_(ENST00000417669.6,_intron_4_of_6)	MPPED1	protein_coding	Down
chr1	49434703	0.00970683	intron_(ENST00000457061.1,_intron_2_of_3)	RP4-795A5.1	sense_intronic	Down
chr6	3145888	0.00973988	intron_(ENST00000423798.1,_intron_1_of_1)	BPHL	protein_coding	Down
chr2	7039118	0.00978056	intron_(ENST00000432850.1,_intron_6_of_6)	RNF144A	protein_coding	Down
chr8	143488231	0.0097916	intron_(ENST00000528401.1,_intron_1_of_1)	ZC3H3	protein_coding	Down
chr2	55050047	0.00980328	promoter-TSS_(ENST00000357376.7)	RTN4	protein_coding	Down
chr4	124672022	0.00983094	exon_(ENST00000515641.1,_exon_3_of_4)	ANKRD50	protein_coding	Down
chr20	62910960	0.00984327	exon_(ENST00000395343.5,_exon_3_of_16)	DIDO1	protein_coding	Down
chr12	130646097	0.00986011	intron_(ENST00000643940.1,_intron_1_of_21)	RIMBP2	protein_coding	Down
chr10	86121513	0.00986525	intron_(ENST00000464741.2,_intron_4_of_14)	GRID1	protein_coding	Down
chr5	139394617	0.00987666	exon_(ENST00000434752.3,_exon_1_of_1)	PROB1	protein_coding	Down
chr18	51177211	0.00988385	exon_(ENST00000616921.1,_exon_3_of_3)	MEX3C	protein_coding	Down
chr1	88833453	0.00988519	TTS_(ENST00000370513.9)	PKN2	protein_coding	Down
chr7	1870626	0.00995098	intron_(ENST00000402746.5,_intron_16_of_16)	MAD1L1	protein_coding	Down
chr6	47286240	0.00995142	exon_(ENST00000296861.2,_exon_2_of_6)	TNFRSF21	protein_coding	Down
chr7	99638246	0.00996637	TTS_(ENST00000455459.1)	GS1-259H13.7	processed_pseudogene	Down
chr21	35942408	0.00997382	intron_(ENST00000475045.6,_intron_5_of_12)	RUNX1	protein_coding	Down
chr21	43583292	0.00997382	intron_(ENST00000291560.6,_intron_8_of_8)	HSF2BP	protein_coding	Down
chr3	186355236	0.00997382	intron_(ENST00000382164.8,_intron_1_of_23)	DGKG	protein_coding	Down
chr7	1870482	0.00998298	intron_(ENST00000402746.5,_intron_16_of_16)	MAD1L1	protein_coding	Down
chr6	157630599	0.00998298	promoter-TSS_(ENST00000422910.2)	ZDHHC14	protein_coding	Down
chr15	23439946	0.0099963	exon_(ENST00000566571.5,_exon_7_of_7)	GOLGA6L2	protein_coding	Down
chr9	134436626	0.0100036	exon_(ENST00000481739.1,_exon_10_of_10)	RXRA	protein_coding	Down
chr16	18347386	0.0100138	exon_(ENST00000525846.6,_exon_10_of_31)	RP11-1212A22.1	transcribed_unprocessed_pseudogene	Down
chr16	84662125	0.0100267	exon_(ENST00000564996.5,_exon_5_of_5)	KLHL36	protein_coding	Down
chr11	59770032	0.0100631	intron_(ENST00000529177.5,_intron_1_of_9)	STX3	protein_coding	Down
chr2	219182258	0.0100871	TTS_(ENST00000452022.1)	FAM134A	protein_coding	Down
chr3	97989102	0.0101232	intron_(ENST00000621172.4,_intron_9_of_9)	GABRR3	protein_coding	Down
chr12	117772469	0.0101232	intron_(ENST00000339824.6,_intron_3_of_19)	KSR2	protein_coding	Down
chr12	20553837	0.0101314	TTS_(ENST00000540175.1)	RP11-424C20.2	processed_pseudogene	Down
chr3	97988774	0.0101494	intron_(ENST00000621172.4,_intron_9_of_9)	GABRR3	protein_coding	Down
chr7	158070761	0.0101494	intron_(ENST00000389418.8,_intron_11_of_22)	PTPRN2	protein_coding	Down
chr9	133255197	0.0101494	TTS_(ENST00000611156.4)	ABO	protein_coding	Down
chr6	160749653	0.0101494	intron_(ENST00000467466.1,_intron_3_of_3)	PLG	protein_coding	Down
chr12	130583813	0.0101494	intron_(ENST00000541840.2,_intron_2_of_6)	RIMBP2	protein_coding	Down
chr12	54395799	0.0101564	TTS_(ENST00000547197.1)	ITGA5	protein_coding	Down
chr10	77520122	0.0101587	intron_(ENST00000638514.1,_intron_1_of_27)	KCNMA1	protein_coding	Down
chr8	1573086	0.0101587	intron_(ENST00000421627.7,_intron_6_of_14)	DLGAP2	protein_coding	Down
chr16	81615369	0.0101652	intron_(ENST00000566513.5,_intron_1_of_19)	CMIP	protein_coding	Down
chr1	247232034	0.0102094	TTS_(ENST00000397642.3)	RP11-488L18.1	processed_pseudogene	Down
chr19	7692191	0.0102227	intron_(ENST00000346664.9,_intron_8_of_10)	FCER2	protein_coding	Down
chr7	50713623	0.0102913	intron_(ENST00000644769.1,_intron_2_of_17)	GRB10	protein_coding	Down
chr8	142222748	0.0102914	intron_(ENST00000520166.5,_intron_12_of_12)	TSNARE1	protein_coding	Down
chr7	100958548	0.0103011	exon_(ENST00000379458.8,_exon_2_of_12)	MUC3A	protein_coding	Down
chr11	119664839	0.0103143	exon_(ENST00000264025.7,_exon_6_of_6)	NECTIN1	protein_coding	Down
chr19	39413025	0.0103294	promoter-TSS_(ENST00000458508.6)	PLEKHG2	protein_coding	Down
chr1	230335248	0.0103498	intron_(ENST00000391860.6,_intron_4_of_6)	PGBD5	protein_coding	Down
chr6	44181514	0.0103571	TTS_(ENST00000524554.5)	CAPN11	protein_coding	Down
chr11	35620001	0.0103748	exon_(ENST00000532914.1,_exon_1_of_2)	FJX1	protein_coding	Down
chr7	2663781	0.0104713	exon_(ENST00000403167.5,_exon_10_of_10)	TTYH3	protein_coding	Down
chr21	38057791	0.0104836	intron_(ENST00000328264.7,_intron_2_of_2)	DSCR4	lincRNA	Down
chrX	1405201	0.0104851	intron_(ENST00000602357.6,_intron_1_of_2)	NCRNA00105	protein_coding	Down
chr21	44460796	0.0105265	exon_(ENST00000291592.5,_exon_2_of_2)	LRRC3	protein_coding	Down
chr21	33357997	0.0105265	exon_(ENST00000270139.7,_exon_11_of_11)	IFNAR1	protein_coding	Down
chr7	92833335	0.0105559	TTS_(ENST00000491250.1)	CDK6	protein_coding	Down
chr3	72378504	0.0105754	exon_(ENST00000477973.3,_exon_4_of_4)	RYBP	protein_coding	Down
chr14	99928052	0.0105897	intron_(ENST00000262233.10,_intron_17_of_21)	EML1	protein_coding	Down
chr4	7455305	0.0106079	intron_(ENST00000507866.6,_intron_2_of_26)	SORCS2	protein_coding	Down
chr4	5856941	0.0106092	intron_(ENST00000506216.5,_intron_2_of_12)	CRMP1	protein_coding	Down
chr6	168659752	0.0106212	intron_(ENST00000392100.6,_intron_2_of_3)	SMOC2	protein_coding	Down
chr6	52264357	0.0106402	TTS_(ENST00000419835.7)	MCM3	protein_coding	Down
chr8	1920094	0.0106687	intron_(ENST00000520359.5,_intron_17_of_27)	ARHGEF10	protein_coding	Down
chr15	22558464	0.0106763	intron_(ENST00000619021.4,_intron_17_of_31)	HERC2P2	transcribed_unprocessed_pseudogene	Down
chr2	3057928	0.0106995	intron_(ENST00000457478.1,_intron_3_of_6)	AC019118.2	lincRNA	Down
chrX	1211784	0.0107084	intron_(ENST00000400841.7,_intron_1_of_7)	CRLF2	protein_coding	Down
chr6	41932532	0.0107508	exon_(ENST00000230340.8,_exon_7_of_7)	BYSL	protein_coding	Down
chr2	10312282	0.0107508	intron_(ENST00000381765.7,_intron_1_of_5)	HPCAL1	protein_coding	Down
chr3	179333551	0.0107676	TTS_(ENST00000483460.5)	ZNF639	protein_coding	Down
chrX	52947859	0.0107787	TTS_(ENST00000619518.4)	FAM156A	protein_coding	Down
chr1	202205281	0.010825	intron_(ENST00000487787.5,_intron_1_of_17)	LGR6	protein_coding	Down
chr5	176873073	0.0108839	intron_(ENST00000509580.2,_intron_7_of_15)	UNC5A	protein_coding	Down
chr2	23757900	0.0108927	exon_(ENST00000238789.9,_exon_25_of_28)	ATAD2B	protein_coding	Down
chr20	49114725	0.0108945	exon_(ENST00000360426.8,_exon_13_of_13)	STAU1	protein_coding	Down
chr20	64287267	0.0109111	intron_(ENST00000299468.11,_intron_5_of_5)	PCMTD2	protein_coding	Down
chr12	132518715	0.0109163	intron_(ENST00000434748.2,_intron_2_of_16)	FBRSL1	protein_coding	Down
chr7	45076007	0.0109344	exon_(ENST00000488727.5,_exon_9_of_9)	CCM2	protein_coding	Down
chr5	157787776	0.0109474	exon_(ENST00000530742.5,_exon_12_of_12)	CLINT1	protein_coding	Down
chr4	153662632	0.0109492	intron_(ENST00000602666.1,_intron_2_of_2)	RP11-153M7.3	transcribed_unprocessed_pseudogene	Down
chr2	124771992	0.0109496	intron_(ENST00000431078.1,_intron_16_of_23)	CNTNAP5	protein_coding	Down
chr2	48346390	0.0109496	exon_(ENST00000616844.1,_exon_1_of_6)	FOXN2	protein_coding	Down
chr7	158151265	0.0110189	intron_(ENST00000389418.8,_intron_6_of_22)	PTPRN2	protein_coding	Down
chr15	45463957	0.0110575	intron_(ENST00000558536.5,_intron_2_of_4)	RP11-519G16.3	antisense	Down
chr1	248742363	0.0110593	intron_(ENST00000590317.3,_intron_6_of_6)	LYPD8	protein_coding	Down
chr14	52054181	0.011063	exon_(ENST00000216286.9,_exon_4_of_22)	NID2	protein_coding	Down
chr12	132299427	0.011064	intron_(ENST00000328957.12,_intron_1_of_10)	GALNT9	protein_coding	Down
chr3	39143583	0.011064	exon_(ENST00000514182.1,_exon_5_of_5)	CSRNP1	protein_coding	Down
chr10	126952432	0.011064	intron_(ENST00000280333.9,_intron_1_of_51)	DOCK1	protein_coding	Down
chr12	2437890	0.011064	intron_(ENST00000402845.7,_intron_3_of_46)	CACNA1C	protein_coding	Down
chr7	158070894	0.011064	intron_(ENST00000389418.8,_intron_11_of_22)	PTPRN2	protein_coding	Down
chr10	124610971	0.0110959	intron_(ENST00000486535.1,_intron_1_of_1)	LHPP	protein_coding	Down
chr5	36985744	0.0111001	exon_(ENST00000504430.5,_exon_6_of_8)	NIPBL	protein_coding	Down
chr21	43934821	0.011105	intron_(ENST00000398063.6,_intron_1_of_8)	AGPAT3	protein_coding	Down
chr21	45933176	0.011105	intron_(ENST00000468429.5,_intron_7_of_8)	PCBP3	protein_coding	Down
chr1	150578966	0.011144	promoter-TSS_(ENST00000464132.1)	MCL1	protein_coding	Down
chr3	195782366	0.0111658	exon_(ENST00000470451.5,_exon_2_of_24)	MUC4	protein_coding	Down
chr7	259997	0.0111863	exon_(ENST00000313766.5,_exon_10_of_10)	FAM20C	protein_coding	Down
chr11	57309974	0.0111934	exon_(ENST00000358252.7,_exon_6_of_12)	TNKS1BP1	protein_coding	Down
chr11	943834	0.0112271	intron_(ENST00000530801.5,_intron_1_of_3)	AP2A2	protein_coding	Down
chr14	101019713	0.0112422	intron_(ENST00000636391.2,_intron_24_of_28)	MEG8	lincRNA	Down
chr14	101020167	0.0112422	intron_(ENST00000636391.2,_intron_24_of_28)	MEG8	lincRNA	Down
chr1	206647910	0.0112553	TTS_(ENST00000441486.5)	DYRK3	protein_coding	Down
chr21	25769076	0.0112576	exon_(ENST00000400075.3,_exon_10_of_10)	GABPA	protein_coding	Down
chr1	234609300	0.0112693	exon_(ENST00000366609.3,_exon_1_of_2)	IRF2BP2	protein_coding	Down
chr3	195776083	0.0112931	intron_(ENST00000349607.8,_intron_1_of_22)	MUC4	protein_coding	Down
chr10	126953318	0.0112931	intron_(ENST00000280333.9,_intron_1_of_51)	DOCK1	protein_coding	Down
chr17	3680464	0.0113202	intron_(ENST00000552456.1,_intron_1_of_2)	P2RX5	protein_coding	Down
chr2	1566118	0.011358	intron_(ENST00000438247.1,_intron_2_of_2)	AC144450.1	antisense	Down
chr2	71577469	0.0113982	intron_(ENST00000479049.6,_intron_1_of_25)	DYSF	protein_coding	Down
chr17	21198365	0.0114336	TTS_(ENST00000584732.1)	TMEM11	protein_coding	Down
chr1	244055252	0.0114351	exon_(ENST00000358704.4,_exon_2_of_2)	ZBTB18	protein_coding	Down
chr6	108561383	0.0114395	exon_(ENST00000406360.1,_exon_1_of_3)	FOXO3	protein_coding	Down
chr5	88722660	0.0114411	TTS_(ENST00000626391.2)	MEF2C	protein_coding	Down
chr9	70413215	0.0114665	exon_(ENST00000377126.3,_exon_1_of_2)	KLF9	protein_coding	Down
chr12	130584322	0.0114671	intron_(ENST00000541840.2,_intron_2_of_6)	RIMBP2	protein_coding	Down
chr5	177592301	0.011484	promoter-TSS_(ENST00000513799.5)	TMED9	protein_coding	Down
chr3	46976665	0.0114971	promoter-TSS_(ENST00000604181.1)	CCDC12	protein_coding	Down
chr8	9141000	0.0115034	promoter-TSS_(ENST00000520017.1)	RP11-10A14.3	antisense	Down
chr16	81669114	0.0115161	intron_(ENST00000537098.7,_intron_7_of_20)	CMIP	protein_coding	Down
chr6	34071956	0.0115247	intron_(ENST00000609278.1,_intron_2_of_9)	GRM4	protein_coding	Down
chr17	62793864	0.0115616	intron_(ENST00000583803.1,_intron_3_of_3)	Mar-10	protein_coding	Down
chr21	6121539	0.0115616	exon_(ENST00000613488.2,_exon_14_of_14)	CH507-42P11.8	protein_coding	Down
chr9	36839745	0.0115625	TTS_(ENST00000523493.5)	PAX5	protein_coding	Down
chr9	86053460	0.0115697	intron_(ENST00000388711.7,_intron_3_of_9)	GOLM1	protein_coding	Down
chr4	9981031	0.0115767	intron_(ENST00000264784.7,_intron_4_of_11)	SLC2A9	protein_coding	Down
chr8	12586051	0.0115852	intron_(ENST00000635775.1,_intron_6_of_8)	RP11-419I17.1	processed_transcript	Down
chr13	110043661	0.011589	intron_(ENST00000617298.1,_intron_1_of_1)	RP11-403A3.3	lincRNA	Down
chr15	43523091	0.0116282	exon_(ENST00000300231.5,_exon_4_of_6)	MAP1A	protein_coding	Down
chr7	158440973	0.0116444	intron_(ENST00000389416.8,_intron_1_of_21)	PTPRN2	protein_coding	Down
chr18	58130519	0.0116712	intron_(ENST00000587547.1,_intron_1_of_1)	NEDD4L	protein_coding	Down
chr16	73287450	0.0116749	intron_(ENST00000641206.2,_intron_4_of_17)	ZFHX3	protein_coding	Down
chr8	80976644	0.0117219	promoter-TSS_(ENST00000523463.1)	PAG1	protein_coding	Down
chr21	45176221	0.011747	promoter-TSS_(ENST00000481022.1)	ADARB1	protein_coding	Down
chr18	63318253	0.0117523	exon_(ENST00000398117.1,_exon_1_of_2)	BCL2	protein_coding	Down
chr11	133031462	0.0117769	intron_(ENST00000524381.5,_intron_1_of_7)	OPCML	protein_coding	Down
chr5	7372258	0.0117769	promoter-TSS_(ENST00000500616.2)	CTD-2296D1.5	lincRNA	Down
chr10	72274958	0.0117832	TTS_(ENST00000471240.1)	DDIT4	protein_coding	Down
chr16	84745310	0.0118172	TTS_(ENST00000563023.1)	USP10	protein_coding	Down
chr16	88577200	0.0118373	exon_(ENST00000301011.9,_exon_2_of_18)	ZC3H18	protein_coding	Down
chr1	2121580	0.0118415	intron_(ENST00000470511.5,_intron_1_of_5)	PRKCZ	protein_coding	Down
chr18	63331726	0.0118771	TTS_(ENST00000326575.9)	KDSR	protein_coding	Down
chr15	68289789	0.0118794	promoter-TSS_(ENST00000566008.1)	FEM1B	protein_coding	Down
chr19	4036586	0.0118838	intron_(ENST00000262971.2,_intron_9_of_10)	PIAS4	protein_coding	Down
chr15	68291101	0.0118998	exon_(ENST00000306917.4,_exon_2_of_2)	FEM1B	protein_coding	Down
chr17	45150207	0.0119805	TTS_(ENST00000589950.1)	AC002117.1	antisense	Down
chr7	100477736	0.0119902	promoter-TSS_(ENST00000496728.1)	TSC22D4	protein_coding	Down
chr6	149379298	0.0119936	TTS_(ENST00000606202.1)	TAB2	protein_coding	Down
chr11	46380153	0.0120032	promoter-TSS_(ENST00000441869.5)	MDK	protein_coding	Down
chr2	3294848	0.0120061	intron_(ENST00000398659.8,_intron_3_of_9)	TSSC1	protein_coding	Down
chr9	91409443	0.0120091	exon_(ENST00000297689.3,_exon_2_of_2)	NFIL3	protein_coding	Down
chr8	122953783	0.0120288	exon_(ENST00000314393.5,_exon_3_of_4)	ZHX2	protein_coding	Down
chr17	82254392	0.012039	TTS_(ENST00000580061.5)	CSNK1D	protein_coding	Down
chr9	136723472	0.0120531	exon_(ENST00000371691.5,_exon_3_of_3)	FAM69B	protein_coding	Down
chr4	185827067	0.0120698	intron_(ENST00000415274.5,_intron_1_of_5)	SORBS2	protein_coding	Down
chr7	132608101	0.0120756	intron_(ENST00000378539.5,_intron_2_of_4)	PLXNA4	protein_coding	Down
chr6	158701451	0.0120885	intron_(ENST00000297239.10,_intron_5_of_16)	SYTL3	protein_coding	Down
chr13	112778782	0.0121017	intron_(ENST00000466946.5,_intron_1_of_4)	ATP11A	protein_coding	Down
chr5	3446444	0.0121139	intron_(ENST00000505443.1,_intron_2_of_4)	RP11-121L11.1	lincRNA	Down
chr5	118973923	0.0121628	promoter-TSS_(ENST00000636449.1)	MIR1244-2	miRNA	Down
chr3	196503363	0.0121719	exon_(ENST00000318037.3,_exon_1_of_6)	RNF168	protein_coding	Down
chr10	133339297	0.0121719	intron_(ENST00000368554.8,_intron_4_of_7)	ZNF511-PRAP1	protein_coding	Down
chr11	92705876	0.01222	intron_(ENST00000525166.5,_intron_3_of_26)	FAT3	protein_coding	Down
chr5	3445859	0.01222	intron_(ENST00000505443.1,_intron_2_of_4)	RP11-121L11.1	lincRNA	Down
chr9	37087040	0.0122242	TTS_(ENST00000625218.1)	RP11-220I1.1	lincRNA	Down
chr18	77258641	0.0122722	intron_(ENST00000299727.4,_intron_2_of_2)	GALR1	protein_coding	Down
chr21	44227809	0.0122822	exon_(ENST00000407780.7,_exon_7_of_7)	ICOSLG	protein_coding	Down
chr9	91409627	0.0122837	exon_(ENST00000297689.3,_exon_2_of_2)	NFIL3	protein_coding	Down
chr11	47356436	0.0122889	intron_(ENST00000533030.1,_intron_1_of_1)	SPI1	protein_coding	Down
chr17	66799632	0.0122966	intron_(ENST00000413366.7,_intron_16_of_16)	PRKCA	protein_coding	Down
chr4	7724474	0.0122972	intron_(ENST00000507866.6,_intron_19_of_26)	SORCS2	protein_coding	Down
chr15	64154622	0.012305	TTS_(ENST00000560945.1)	SNX22	protein_coding	Down
chr9	133383451	0.0123355	intron_(ENST00000371957.3,_intron_2_of_17)	STKLD1	protein_coding	Down
chr7	157600160	0.0123355	intron_(ENST00000389418.8,_intron_16_of_22)	PTPRN2	protein_coding	Down
chr3	196828598	0.0123355	TTS_(ENST00000426668.1)	PAK2	protein_coding	Down
chr8	23290204	0.01234	promoter-TSS_(ENST00000520480.5)	R3HCC1	protein_coding	Down
chr15	71199560	0.012344	intron_(ENST00000355327.7,_intron_3_of_17)	THSD4	protein_coding	Down
chr13	77007412	0.0123742	TTS_(ENST00000417323.1)	FBXL3	protein_coding	Down
chr12	132291352	0.0123783	intron_(ENST00000328957.12,_intron_1_of_10)	GALNT9	protein_coding	Down
chr9	135838645	0.0123791	intron_(ENST00000312405.10,_intron_5_of_14)	CAMSAP1	protein_coding	Down
chr7	158085712	0.0123975	intron_(ENST00000389413.7,_intron_9_of_21)	PTPRN2	protein_coding	Down
chr2	237517851	0.0124255	promoter-TSS_(ENST00000464123.5)	MLPH	protein_coding	Down
chr4	7565856	0.0124255	intron_(ENST00000507866.6,_intron_3_of_26)	SORCS2	protein_coding	Down
chr9	137781057	0.0124268	intron_(ENST00000462942.3,_intron_9_of_21)	EHMT1	protein_coding	Down
chr6	3153984	0.0124286	promoter-TSS_(ENST00000447644.1)	RP1-40E16.11	antisense	Down
chr2	10047986	0.0124387	TTS_(ENST00000440320.5)	KLF11	protein_coding	Down
chr1	203305627	0.0124589	promoter-TSS_(ENST00000432511.1)	RP11-134P9.1	protein_coding	Down
chr7	40094861	0.012466	exon_(ENST00000340829.10,_exon_14_of_14)	CDK13	protein_coding	Down
chr7	4764140	0.012466	exon_(ENST00000328914.4,_exon_9_of_9)	FOXK1	protein_coding	Down
chr3	198174163	0.012466	intron_(ENST00000634862.1,_intron_1_of_14)	GTF2IP18	transcribed_unprocessed_pseudogene	Down
chr21	40138951	0.0124672	intron_(ENST00000404019.2,_intron_14_of_28)	DSCAM	protein_coding	Down
chr5	56882343	0.012472	exon_(ENST00000399503.3,_exon_14_of_20)	MAP3K1	protein_coding	Down
chr2	238520594	0.0125186	intron_(ENST00000446979.1,_intron_2_of_2)	AC092619.1	lincRNA	Down
chr2	235802780	0.0125186	intron_(ENST00000614409.4,_intron_7_of_15)	AGAP1	protein_coding	Down
chr8	93736153	0.0125393	TTS_(ENST00000521947.1)	RBM12B	protein_coding	Down
chr3	123915244	0.012551	TTS_(ENST00000419247.5)	CCDC14	protein_coding	Down
chr8	21767144	0.012551	intron_(ENST00000518077.5,_intron_1_of_6)	GFRA2	protein_coding	Down
chr10	124623322	0.012551	promoter-TSS_(ENST00000621254.1)	RP11-12J10.4	antisense	Down
chr9	400441	0.0125773	intron_(ENST00000495184.5,_intron_24_of_45)	DOCK8	protein_coding	Down
chr12	132732006	0.0125781	promoter-TSS_(ENST00000542657.5)	ANKLE2	protein_coding	Down
chr21	40139916	0.0125859	intron_(ENST00000404019.2,_intron_14_of_28)	DSCAM	protein_coding	Down
chr12	122341265	0.0126203	exon_(ENST00000537178.5,_exon_9_of_24)	CLIP1	protein_coding	Down
chr2	27082194	0.0126203	exon_(ENST00000380320.8,_exon_4_of_8)	EMILIN1	protein_coding	Down
chr7	44328553	0.012623	intron_(ENST00000497584.5,_intron_1_of_20)	CAMK2B	protein_coding	Down
chr3	197517542	0.0126358	intron_(ENST00000392379.5,_intron_6_of_7)	BDH1	protein_coding	Down
chr5	134556960	0.012636	intron_(ENST00000453515.1,_intron_2_of_3)	JADE2	protein_coding	Down
chr2	27083630	0.012636	promoter-TSS_(ENST00000433140.1)	EMILIN1	protein_coding	Down
chr8	139747839	0.0126459	intron_(ENST00000519482.1,_intron_1_of_2)	TRAPPC9	protein_coding	Down
chr2	217805564	0.0126732	intron_(ENST00000419504.5,_intron_30_of_30)	TNS1	protein_coding	Down
chr20	38314700	0.0126891	intron_(ENST00000262865.9,_intron_5_of_14)	BPI	antisense	Down
chr9	127577506	0.0126897	intron_(ENST00000373314.7,_intron_1_of_13)	FAM129B	protein_coding	Down
chr15	90749866	0.0126916	promoter-TSS_(ENST00000558599.1)	BLM	protein_coding	Down
chr5	14291044	0.0127545	promoter-TSS_(ENST00000504606.1)	TRIO	protein_coding	Down
chr17	74076577	0.0127704	intron_(ENST00000584003.1,_intron_4_of_4)	RP11-101O21.1	lincRNA	Down
chr3	138245326	0.0127828	TTS_(ENST00000470549.6)	ARMC8	protein_coding	Down
chr9	94360058	0.0127828	exon_(ENST00000454869.1,_exon_3_of_3)	RP11-307E17.8	lincRNA	Down
[truncated: 1,194 more rows]
