# Supplementary material for: Remodeling of the m6A RNA landscape in the conversion of acute lymphoblastic leukemia cells to macrophages
Source: Leukemia. 2022 Jun 9;36(8):2121–4. doi: 10.1038/s41375-022-01621-1 (PMC9343246; doi:10.1038/s41375-022-01621-1)
Supplement: Supplementary file 15 — Dataset S2 [file 41375_2022_1621_MOESM15_ESM.xlsx]

## Sheet: Dataset S2
Dataset S2: Annotation of the 316 upregulated peaks in 3'UTR whose expression have significantly decreased
Chromosome	Peak_position(GRCh38)	Gene_Name	Log2FC	Adj.p.val
chr11	119015739	RPS25	3.89618	1.03008e-05
chr13	113264551	CUL4A	3.89547	0.00068871
chr12	88092760	CEP290	3.86302	0.000687038
chr19	32587272	PDCD5	3.75922	6.49749e-05
chr5	90512072	POLR3G	3.75903	0.00106956
chr8	38276451	DDHD2	3.62054	0.00016277
chr3	107772777	BBX	3.59555	3.54371e-06
chr17	61590501	NACA2	3.56071	0.00147646
chr6	135002815	HBS1L	3.46055	4.455e-05
chr5	80628523	DHFR	3.39265	0.000360392
chrX	77654168	ATRX	3.39153	1.15828e-06
chr2	202297864	NOP58	3.38637	0.000120075
chr14	103519931	CKB	3.32936	0.0018308
chr17	57840967	MRPS23	3.31252	0.000834736
chr5	172687365	NEURL1B	3.31246	0.00218008
chr7	141750330	SSBP1	3.29564	0.000106826
chr9	104102152	SMC2	3.25229	0.0056123
chr13	50953982	RNASEH2B	3.25166	6.88934e-05
chr17	67904721	BPTF	3.21846	1.61565e-05
chr15	40200268	BUB1B	3.18688	0.00120272
chr17	40162752	CASC3	3.15448	0.00226079
chrX	101883700	ZMAT1	3.15142	0.000489845
chr17	47658570	KPNB1	3.05739	0.000433641
chr12	93399204	NUDT4	3.04438	0.00299476
chr16	89284193	ANKRD11	3.04389	6.23056e-05
chr12	56639288	ATP5B	3.04301	2.27151e-05
chr11	83273970	CCDC90B	3.03032	0.00141536
chr11	10799055	EIF4G2	2.99882	0.000134197
chr11	108917892	DDX10	2.98354	0.00546336
chr19	24126881	ZNF254	2.9801	0.00131815
chr19	38836517	HNRNPL	2.96311	0.00652438
chr22	45183425	NUP50	2.86238	0.000119641
chr8	123371777	ATAD2	2.86094	0.00402231
chr6	87260615	ZNF292	2.84565	0.00834358
chr16	24570924	RBBP6	2.84462	0.00477379
chr14	24137719	PSME1	2.8402	0.000495033
chr2	186504051	ZC3H15	2.7957	0.00299476
chr17	67903869	BPTF	2.79494	1.92593e-05
chr17	67894112	BPTF	2.78542	0.00149504
chr13	50956413	RNASEH2B	2.78467	0.0124102
chr15	88901219	MFGE8	2.78227	0.00147289
chr11	95813503	CEP57	2.77384	0.00245458
chr8	67159023	CSPP1	2.76648	0.00206632
chr8	123371704	ATAD2	2.76618	0.0067376
chr11	130231643	ZBTB44	2.74478	0.000505425
chr14	58270953	PSMA3	2.73815	0.000902647
chr11	83273681	CCDC90B	2.73444	0.0129428
chr16	53222736	CHD9	2.73081	0.00389526
chr7	103322722	DNAJC2	2.72906	0.000709582
chr10	14521904	FAM107B	2.70998	5.4012e-06
chr12	32727073	YARS2	2.7085	0.000442311
chr13	113255087	CUL4A	2.70552	0.00120313
chr11	95813078	CEP57	2.68002	0.00197494
chr5	171407734	NPM1	2.67216	8.9929e-07
chr11	83273843	CCDC90B	2.66751	0.0031603
chr7	92562342	FAM133B	2.65275	4.8586e-05
chr8	27736215	CCDC25	2.65122	0.00671964
chr7	92065405	AKAP9	2.64761	0.00442031
chr5	141528849	DIAPH1	2.64076	0.00278036
chr7	5982963	PMS2	2.62249	0.0028082
chr7	103322585	DNAJC2	2.61961	0.000236188
chr11	17301800	NUCB2	2.60975	0.00335049
chr15	88901092	MFGE8	2.60798	0.0188276
chr2	3580832	RPS7	2.60567	7.58094e-07
chr14	39181474	PNN	2.59924	2.83408e-06
chr16	82149328	MPHOSPH6	2.59022	0.00291725
chr19	1421213	DAZAP1	2.57538	0.00225076
chr3	160424960	SMC4	2.5746	9.85687e-06
chr11	57326108	SSRP1	2.56151	0.00202412
chr2	135943407	DARS	2.54483	0.00444071
chr16	28714838	EIF3C	2.54204	6.53908e-07
chr10	22328153	BMI1	2.53174	3.37483e-07
chr1	226071653	H3F3A	2.51957	1.80784e-08
chr12	69597673	CCT2	2.50955	0.0113436
chr3	158460984	RSRC1	2.50316	0.00602246
chr19	34221680	LSM14A	2.50164	0.00661195
chr17	38850431	RPL23	2.49518	2.0604e-19
chr11	10804031	EIF4G2	2.4934	5.0324e-05
chr2	71149304	MPHOSPH10	2.48624	0.0129428
chr16	11841745	RSL1D1	2.48493	0.000207076
chr4	56490365	SRP72	2.48303	0.00830051
chr12	24814783	BCAT1	2.47685	0.00231637
chr14	58521641	KIAA0586	2.4767	0.00046625
chr14	67383381	EIF2S1	2.47225	0.00100706
chr12	69592995	CCT2	2.47127	0.0003404
chr2	186501405	ZC3H15	2.46902	0.00119818
chr19	10173130	DNMT1	2.45234	1.50726e-05
chr2	61502291	XPO1	2.44811	0.000481092
chr1	215620350	KCTD3	2.43815	0.0169024
chr8	73026995	TERF1	2.43642	0.0167612
chr11	94970036	CWC15	2.43631	0.000741872
chr5	139318977	MATR3	2.43511	0.00396897
chr17	82078674	FASN	2.42254	0.00403202
chr8	17960349	PCM1	2.41879	2.09755e-05
chr5	171400892	NPM1	2.41433	9.72067e-19
chr9	104102536	SMC2	2.40889	0.00340949
chr14	39177897	PNN	2.39313	0.000109002
chr17	28723886	RPL23A	2.3911	5.47113e-05
chr2	135636107	R3HDM1	2.38501	0.00579128
chr8	116846956	RAD21	2.36764	0.00176124
chr15	78546594	PSMA4	2.36463	0.00396897
chr1	93133732	MTF2	2.35127	0.00823024
chr1	111460936	ATP5F1	2.34548	0.00821756
chr13	113633967	TFDP1	2.33331	0.0152155
chr12	99773020	ANKS1B	2.32119	0.00225432
chr5	62353338	KIF2A	2.32017	0.000218313
chr1	26475142	HMGN2	2.31884	0.00327257
chr3	78600164	ROBO1	2.31674	0.0051423
chr19	10175559	DNMT1	2.30414	0.000250624
chr7	103322057	DNAJC2	2.30358	0.00459744
chr5	146493007	TCERG1	2.30049	0.000393206
chr11	32601786	CCDC73	2.29992	0.00316033
chr10	110134652	ADD3	2.29203	0.00785388
chr7	74691079	GTF2I	2.29123	0.0065084
chr8	18025595	PCM1	2.28775	0.000989499
chr22	45171619	NUP50	2.28746	0.000590282
chr16	11756323	ZC3H7A	2.28395	0.0167612
chr5	126810218	LMNB1	2.27966	5.67084e-05
chr10	110581975	SMC3	2.27198	0.00116903
chr8	116726153	EIF3H	2.26943	3.65937e-05
chr1	155763486	GON4L	2.26452	0.0164319
chr1	93278951	CCDC18	2.25912	1.54275e-06
chr8	17956632	PCM1	2.25411	0.0247661
chr16	24572312	RBBP6	2.25196	0.000143729
chr1	175004687	CACYBP	2.2474	0.00816263
chr16	4859140	UBN1	2.24737	0.00608708
chr5	139322948	MATR3	2.24547	4.91527e-07
chr16	24570352	RBBP6	2.24114	0.00785479
chr17	16731908	CCDC144A	2.23853	0.0272743
chr19	5654109	SAFB	2.2376	6.32199e-05
chr1	222650678	MIA3	2.23536	0.0333607
chr19	24127307	ZNF254	2.22763	0.00683192
chrX	53086160	TSPYL2	2.22548	0.000309764
chr5	146168230	LARS	2.22364	0.00615844
chr11	95831073	CEP57	2.22055	0.00187387
chr19	1432625	DAZAP1	2.21489	0.000465842
chr11	10803935	EIF4G2	2.20228	0.00818873
chr8	22248519	POLR3D	2.19271	0.0347817
chr1	93876421	DNTTIP2	2.18021	0.00471528
chr5	176975432	UIMC1	2.17852	0.00612076
chr10	58395018	TFAM	2.17836	0.018133
chr3	23919729	RPL15	2.17814	0.00093134
chr19	5654390	SAFB	2.17131	0.00686988
chr20	35732079	RBM39	2.16405	1.09343e-10
chr6	130956035	EPB41L2	2.16232	0.00145977
chrX	19353147	PDHA1	2.15542	0.040814
chr19	44903479	TOMM40	2.15218	0.0234373
chr9	97684960	XPA	2.15002	0.00145977
chr4	68337817	YTHDC1	2.14853	0.00599694
chr19	34469162	UBA2	2.14521	0.0030842
chr12	50100279	SMARCD1	2.14443	0.0122972
chr12	98538192	TMPO	2.13651	0.00202072
chr10	14521287	FAM107B	2.13649	0.000711046
chr5	138556820	HSPA9	2.13434	1.76594e-05
chr6	18236555	DEK	2.13329	9.49828e-05
chr9	15469974	PSIP1	2.12892	0.00203751
chrX	53411837	SMC1A	2.1284	0.00125952
chr19	47155146	SAE1	2.12776	0.00571552
chr11	128460803	ETS1	2.11351	0.00323754
chr3	160423630	SMC4	2.11325	0.00760071
chr16	82148828	MPHOSPH6	2.11137	0.0115907
chr8	18009703	PCM1	2.10917	0.00173404
chr5	32591649	SUB1	2.10507	0.000211815
chr1	67687977	GADD45A	2.105	0.0202564
chrX	77696628	ATRX	2.10031	0.0251478
chr5	35876789	IL7R	2.09969	3.54729e-06
chr7	103323617	DNAJC2	2.09964	0.0207311
chr15	55192739	RSL24D1	2.09955	0.00372918
chrX	19358989	PDHA1	2.09737	0.0215151
chr9	128692681	SET	2.09395	0.000101541
chr7	92566033	FAM133B	2.09301	0.00341204
chr9	120527889	CDK5RAP2	2.09215	0.0157093
chrX	136502885	HTATSF1	2.08417	0.0366842
chr3	73065034	PPP4R2	2.08126	0.00876202
chr3	25615567	TOP2B	2.07701	4.26898e-07
chrX	81114796	HMGN5	2.07591	0.00653061
chr8	18010644	PCM1	2.07252	0.00216393
chr11	75405633	RPS3	2.05749	4.61885e-10
chr3	138622240	FAIM	2.04817	0.0375443
chr5	139319479	MATR3	2.04486	0.000571577
chr17	50737336	LUC7L3	2.0441	0.0113465
chr5	70952814	SMN1	2.03537	0.0260188
chr11	59125020	FAM111B	2.03404	0.0139712
chr7	26208412	CBX3	2.03198	0.000711046
chr6	159743743	WTAP	2.02821	0.00243325
chrX	20127643	EIF1AX	2.02621	0.040814
chr12	123619668	EIF2B1	2.01386	0.0148394
chr5	146470655	TCERG1	2.01317	0.00462481
chr8	103440201	DCAF13	2.00861	0.0228318
chr5	57250973	GPBP1	2.00686	0.0185957
chr17	82096432	FASN	2.00309	0.010184
chr5	171406416	NPM1	2.00111	0.00255294
chr15	40196708	BUB1B	1.99399	0.0295459
chr5	32601024	SUB1	1.98994	0.00697008
chr7	26212120	CBX3	1.98108	0.0127926
chr14	34783181	BAZ1A	1.97841	0.000449466
chr1	182881547	DHX9	1.97429	0.030356
chr4	68337687	YTHDC1	1.97134	0.0258447
chr22	40830896	ST13	1.95967	6.93448e-05
chr15	55190994	RSL24D1	1.94896	0.00250762
chr5	138557421	HSPA9	1.94831	9.237e-05
chr4	82358736	HNRNPD	1.9412	0.000140713
chr11	90202496	CHORDC1	1.94089	0.0138976
chr13	75306367	TBC1D4	1.92787	0.0441112
chr11	10804156	EIF4G2	1.92623	0.0011768
chr17	32358599	ZNF207	1.91465	0.00303128
chr10	68788245	CCAR1	1.91453	0.00792053
chr15	44332028	CASC4	1.90256	0.00417304
chr17	2332980	TSR1	1.89545	0.0143638
chr11	112082582	C11orf57	1.89297	0.00563673
chr19	5653401	SAFB	1.89081	0.00384191
chr15	78546679	PSMA4	1.88839	0.0130844
chr11	108841454	DDX10	1.87398	0.0390905
chr8	18027656	PCM1	1.86063	0.0225733
chr3	160416359	SMC4	1.85868	0.00230012
chr1	23962216	PNRC2	1.85507	0.0349406
chr8	99878232	VPS13B	1.85454	0.0268525
chr5	138556556	HSPA9	1.84801	3.8835e-05
chr14	73110896	RBM25	1.84692	0.000746176
chr11	57332425	SSRP1	1.83086	0.0381361
chr15	78548876	PSMA4	1.8278	0.00108485
chr5	138556073	HSPA9	1.82678	0.000398071
chr12	76059827	NAP1L1	1.82265	4.97983e-12
chr3	42638682	NKTR	1.81226	0.0113941
chr18	49488543	RPL17	1.80769	4.12058e-05
chr5	139364592	PAIP2	1.80166	0.00282013
chr5	82277712	ATG10	1.80091	1.72696e-10
chr17	50752273	LUC7L3	1.79935	0.0361963
chr20	62388476	RPS21	1.7935	0.0017375
chr14	34764753	BAZ1A	1.7927	0.0231878
chr7	141745542	SSBP1	1.78894	0.0118025
chr2	169807052	SSB	1.78158	0.0493159
chr1	219987326	EPRS	1.77568	0.0370535
chr8	47962791	MCM4	1.77495	0.0411767
chr22	39312965	RPL3	1.77362	2.01554e-09
chr22	42514185	RRP7A	1.76419	0.026256
chrX	150987283	HMGB3	1.76144	0.0225733
chr17	5438217	C1QBP	1.75775	0.0265484
chr1	23093406	LUZP1	1.75381	0.0278776
chr9	128695120	SET	1.74447	0.0154278
chr3	40461959	RPL14	1.73621	1.8547e-10
chr8	116849000	UTP23	1.73275	0.000647296
chr14	34783781	BAZ1A	1.72927	0.0100965
chr12	76056139	NAP1L1	1.71545	2.66912e-14
chr1	32810746	YARS	1.71408	0.0328799
chr1	173864284	GAS5	1.70734	0.00504158
chr9	128693672	SET	1.70114	8.53581e-05
chr8	96231084	UQCRB	1.69293	4.23464e-05
chr12	31089965	DDX11	1.68391	0.0185751
chr10	68771413	CCAR1	1.68065	0.000843693
chr16	28714655	EIF3C	1.68042	3.04691e-05
chr1	153992094	RPS27	1.67652	3.77562e-05
chr15	40036999	SRP14	1.67601	0.0194935
chrX	53412042	SMC1A	1.67282	0.0102785
chrX	53412198	SMC1A	1.66795	0.0065552
chr16	75414616	CFDP1	1.66528	0.0183018
chr6	18255789	DEK	1.66374	0.00803522
chr14	39179443	PNN	1.66114	0.0107319
chr10	68765907	CCAR1	1.65561	0.0103873
chrX	77682000	ATRX	1.65238	0.0101248
chr3	40461487	RPL14	1.64483	1.62569e-11
chr10	22328642	BMI1	1.6448	9.03856e-05
chr1	45615349	NASP	1.6422	0.00448052
chr5	150444333	RPS14	1.63992	8.84866e-05
chrX	81114937	HMGN5	1.63819	0.044241
chr16	89284516	ANKRD11	1.63815	0.0499653
chr11	34076282	CAPRIN1	1.62315	0.00289551
chr15	82538352	RPS17	1.6065	3.17248e-05
chr8	143586267	EEF1D	1.60611	4.50309e-05
chr11	2971482	NAP1L4	1.60342	0.0101114
chr7	134933228	CALD1	1.60285	0.00142333
chr3	160432351	SMC4	1.59988	0.0126267
chr12	6967443	PHB2	1.5874	0.000863772
chr1	8870471	ENO1	1.58647	2.24151e-05
chr4	56495376	SRP72	1.58103	0.0331892
chr3	52687346	GNL3	1.55745	0.0362996
chr2	206162748	EEF1B2	1.54927	0.00156152
chr1	8868027	ENO1	1.53183	2.93487e-05
chr5	134173945	SKP1	1.52456	0.0389378
chr11	75402407	RPS3	1.5177	3.34899e-08
chr3	39411739	SNORA62	1.46845	0.0013772
chr1	13778746	PRDM2	1.46141	0.0276
chr17	40395501	TOP2A	1.44016	0.00423155
chr17	50744794	LUC7L3	1.4354	0.00153422
chr12	76049231	NAP1L1	1.42915	0.000108386
chr1	67424219	SERBP1	1.41662	0.000494204
chr20	62388328	CABLES2	1.41026	0.00592667
chr16	11839793	RSL1D1	1.40564	0.000537351
chr2	197497319	HSPD1	1.39192	0.0452673
chr3	40461639	RPL14	1.3779	1.63476e-07
chr12	9695928	CLEC2D	1.37327	1.54102e-08
chr5	171392956	NPM1	1.36388	3.47766e-12
chr1	24671497	SRRM1	1.35988	0.0196131
chr1	23696363	RPL11	1.35702	0.000701872
chr12	76048445	NAP1L1	1.32569	0.00162995
chr19	3980955	EEF2	1.32142	8.70007e-07
chr19	54207527	RPS9	1.30149	5.71067e-05
chr5	146469711	TCERG1	1.28231	0.0476788
chr2	202303405	NOP58	1.25366	0.0478454
chr19	3977268	EEF2	1.202	1.49676e-05
chr12	76055071	NAP1L1	1.18883	0.0282303
chr5	171391744	NPM1	1.17255	0.00096366
chr2	55235469	RPS27A	1.12397	0.000517675
chr1	25901065	STMN1	1.08542	0.00237573
chr5	73505223	BTF3	1.06417	0.0239793
chr1	108699516	PRPF38B	1.0495	0.00600617
chr10	78040634	RPS24	1.01272	0.000239247
chr12	54282435	HNRNPA1	0.989438	0.0102108
chr19	3976154	EEF2	0.986855	0.0144508
chr17	40630770	SMARCE1	0.967162	0.0395688
chr1	25901550	STMN1	0.955641	0.00940343
chr19	3977953	EEF2	0.938482	0.000435012
chr13	106557076	ARGLU1	0.932492	0.0331741
chr10	78037241	RPS24	0.828108	2.49764e-06
chr19	5691360	LONP1	0.761045	0.0450922
chr9	128693986	SET	0.71401	0.0284729
